# Supplementary material for: Recurrent horizontal transfer identifies mitochondrial positive selection in a transmissible cancer
Source: Nat Commun. 2020 Jun 16;11:3059. doi: 10.1038/s41467-020-16765-w (PMC7297733; doi:10.1038/s41467-020-16765-w)
Supplement: Supplementary file 4 — Supplementary Data 1 [file 41467_2020_16765_MOESM4_ESM.xlsx]

## Sheet: Supplementary Data 1
CTVT sample name	Matched host sample name	Continent	Country	Location	Year	CTVT horizontal transfer group	Host haplotype group	Host breed	Host age	Host gender
1000T	1000H	Australia and Oceania	Australia	Maningrida	2014	HT1	B1
1001T	1001H	Australia and Oceania	Australia	Maningrida	2014	HT1	B1
1002T	1002H1	Australia and Oceania	Australia	Maningrida	2014	HT1	B1
100T	100H1	North America	Nicaragua	San Juan del Sur	2010	HT1	A1d1a	Terrier cross	2	F
101T	101H	Asia	India	Leh	2010	HT2	A6	Collie cross	5	M
1023T	1023H	Africa	The Gambia	Kombo	2014	HT2	A1d1a	Gambian local	2	F
1024T1	1024H	Africa	The Gambia	Kombo	2014	HT2	A1a1	Gambian local	2	F
1026T	1026H	Australia and Oceania	Australia	Maningrida	2013 or 2014	HT1	B1
102T	102H	Asia	India	Leh	2010	HT2	A6		6	M
103T	103H	Asia	India	Leh	2010	HT2	A6	Corgi cross	2	M
1040T	1040H	Australia and Oceania	Australia	Gunbalunya/Oenpelli	2014	HT1	A1a1
1041T	1041H	Australia and Oceania	Australia	Gunbalunya/Oenpelli	2014	HT1	B1
1042T	1042H	Australia and Oceania	Australia	Gunbalunya/Oenpelli	2014	HT1	A1a1
CTVT tumour did not pass quality filters	1047H	South America	Brazil	Belo Horizonte	2014	NA	B1	Akita	11	M
CTVT tumour did not pass quality filters	1048H	South America	Brazil	Belo Horizonte	2014	NA	B1	Mixed	6	M
1049T	1049H	South America	Brazil	Belo Horizonte	2014	HT2	B1	Mixed	2	M
104T	104H	Asia	India	Leh	2010	HT2	A6		3	F
1050T	1050H	South America	Brazil	Belo Horizonte	2014	HT2	B1	Brazilian Terrier	1	F
1051T	1051H	South America	Brazil	Belo Horizonte	2014	HT2	B1	Mixed		F
106T	106H	Asia	India	Leh	2010	HT2	A6		3	F
1077T	1077H1	South America	Brazil	Jaboticabal	2014	HT2	A1a1	Mixed	5	F
1080T	1080H1	Africa	South Africa	Port Elizabeth	2014	HT2	A1d1a	Collie	Adult	M
1082T	1082H	Africa	South Africa	Port Elizabeth	2014	HT2	A1a1	Mixed	Adult	F
1083T	1083H	Africa	South Africa	Port Elizabeth	2014	HT2	A1a1	Mixed	Adult	F
1084T	1084H	Africa	South Africa	Port Elizabeth	2014	HT2	B1	Mixed	Adult	F
1086T	1086H	Africa	South Africa	Port Elizabeth	2014	HT2	B1	Mixed	Adult	F
1088T	1088H	Africa	South Africa	Port Elizabeth	2014	HT2	A1c	Mixed	Adult	M
1089T	1089H	Africa	South Africa	Port Elizabeth	2014	HT2	A1a1	Mixed	Adult	F
108T	108H	Asia	India	Leh	2010	HT2	B1	Mixed	5	M
1090T1	1090H	Africa	South Africa	Port Elizabeth	2014	HT2	A1a1	Mixed	Adult	F
1094T	1094H	Africa	South Africa	Paterson	2014	HT2	A1d1a	Mixed	Adult	F
1099T	1099H	Africa	South Africa	Port Elizabeth	2014	HT2	A1d1a	Mixed	Adult	F
109T	109H	Asia	India	Leh	2010	HT2	C1	Terrier cross	Older adult	F
1104T	1104H	South America	Ecuador	Otavalo	2014	HT1	A1a1	Mixed	>10	F
1106T	1106H	South America	Ecuador	Cotacachi	2014	HT1	B1	French Poodle	5	F
1159T1	1159H	South America	Chile	Santiago	2014	HT1	A1a1	Mixed	9	M
1160T	1160H	South America	Chile	Santiago	2014	HT1	A2	Mixed	14	M
1161T	1161H	South America	Chile	Santiago	2014	HT1	A1d1a	Mixed	1	M
1166T	NO HOST	Europe	United Kingdom (imported from Romania)	Bishop Auckland	2014	HT1	NA	Mixed	4	F
1167T1	1167H	Europe	United Kingdom (imported from Romania)	Hertfordshire	2014	HT1	A1a1	Mixed	2-3	F
1168T	1168H	Asia	Russia	Kamchatka	2014	HT2	A1d1a	Labrador	3	F
1172T	1172H	Africa	The Gambia	Kombo	2014	HT14	A1d1	Gambian local	2	F
1173T	1173H	Africa	The Gambia	Kombo	2014	HT2	A1d1	Gambian local	2	F
1178T	1178H	Asia	India	Bodhgaya	2014	HT2	A1a1	Mixed	Adult	M
1190T	1190H	Africa	South Africa	Port Elizabeth	2014	HT2	A1a1			M
1195T	1195H	Africa	South Africa	Port Elizabeth	2014	HT2	A1d1a			M
11T	NO HOST	Asia	India	Kolkata	2003	HT2	NA	Mixed	2	F
1206T	1206H	Africa	South Africa	Port Elizabeth	2015	HT2	A1a1			M
1207T	1207H	Africa	South Africa	Port Elizabeth	2015	HT2	A1a1			F
1208T	1208H	North America	United States	St.Louis	2015	HT1	A1d1a	German Shepherd cross	2	F
120T1	120H1	Africa	Kenya	Nakuru	2010	HT2	A1a1	Mixed	2	M
1210T	1210H	North America	Nicaragua	Haulover	2015	HT1	A1d1a	Mixed	1.5	M
1213T	1213H	North America	Nicaragua	Pearl Lagoon	2015	HT1	A1d1a	Mixed	5	M
1215T	1215H	North America	Nicaragua	Pearl Lagoon	2015	HT1	B1	Mixed	6	M
1216T	1216H	North America	Nicaragua	Pearl Lagoon	2015	HT1	A1d1a	Mixed	6	M
1217T	1217H	North America	Nicaragua	Pearl Lagoon	2015	HT1	A1d1a	Mixed	3	F
1218T	1218H	North America	Nicaragua	Orinoco	2015	HT1	A1d1a	Mixed	8	M
1224T1	1224H	Asia	Thailand	Talang	2015	HT2	A1a1	Mixed	4	F
1224T2	Same as above	Same as above	Same as above	Same as above	Same as above	Same as above	Same as above	Same as above	Same as above	Same as above
1225T	1225H	Asia	Thailand	Talang	2015	HT2	C2	Mixed	7	M
122T	NO HOST	Africa	Kenya	Nairobi	2010	HT2	NA	Mixed	5	F
1230T	1230H	Africa	South Africa	Port Elizabeth	2015	HT2	A2	Mixed	Adult	F
1235T	1235H	Africa	South Africa	Port Elizabeth	2015	HT2	B1	Mixed	Adult	F
1240T	1240H	Africa	South Africa	Port Elizabeth	2015	HT2	C2	Mixed	Adult	F
1245T	1245H	South America	Uruguay	Maldonado	2014	HT1	B1	Mixed	3	F
1246T	1246H1	South America	Uruguay	Maldonado	2014	HT2	C2	Mixed	5	M
1247T	1247H	South America	Uruguay	Maldonado	2015	HT1	A1d1a	Mixed	9	M
124T	124H	North America	Grenada	Grenville	2010	HT2	A1d1a		3	M
1250T	1250H	South America	Colombia	Manizales	2015	HT1	C1	Mixed	5	F
1251T	1251H	South America	Colombia	Manizales	2015	HT1	A1d1a	Mixed	5	F
1259T	1259H	Asia	Thailand	Talang	2015	HT2	A2		2	F
1260T	1260H	Asia	Thailand	Talang	2015	HT2	A1d1a		4	F
1261T	1261H	Asia	Thailand	Talang	2015	HT2	A1h		1	F
1262T	NO HOST	North America	Mexico	Guadalajara	2015	HT1	NA	Labrador	8	M
1263T	NO HOST	North America	Mexico	Guadalajara	2015	HT1	NA	Mixed	2	F
1264T	NO HOST	North America	Mexico	Guadalajara	2015	HT1	NA	Mixed	8	F
126T	126H	North America	Grenada	Grenville	2010	HT2	A1a1		3	M
1272T	1272H	North America	Nicaragua	Granada	2014	HT1	B2	Terrier	3-4	F
1273T	1273H	North America	Nicaragua	Granada	2014	HT1	A1a1	Mixed	2	M
1274T	1274H	North America	Nicaragua	Granada	2014	HT1	C1	Labrador-Pit bull cross	5	F
1275T	1275H	North America	Nicaragua	Granada	2014	HT1	A1d1a	Mixed	3	F
1277T	1277H	North America	Nicaragua	Granada	2014	HT1	C1	Mixed	4	F
1280T	1280H	North America	Nicaragua	Granada	2014	HT1	A1d1a	Mixed	3	M
1281T	1281H	North America	Nicaragua	Granada	2014	HT18	C2	German Shepherd cross	3-4	M
1283T	1283H	North America	Nicaragua	Granada	2014	HT9	A1a1	Mixed	2	F
1284T	1284H	North America	Nicaragua	Granada	2014	HT9	A1d1a	Mixed	3	M
1288T	1288H	North America	Nicaragua	Granada	2014	HT9	A1h	Mixed		F
128T	128H	North America	Grenada	Belle Isle	2010	HT2	A4		3	F
1290T	1290H	North America	Nicaragua	Granada	2014	HT9	A1d1a	Mixed	>4	M
1297T	1297H	North America	Nicaragua	Granada	2014	HT9	B1	Mixed	5	F
1298T	1298H	North America	Nicaragua	Granada	2014	HT9	A1a1	Mixed	3	F
CTVT tumour did not pass quality filters	1299H	North America	Nicaragua	Granada	2014	NA	A1a1	Mixed	2	F
12T	NO HOST	Asia	India	Kolkata	2003	HT1	NA	Mixed	3	M
1300T	1300H	North America	Nicaragua	Granada	2014	HT1	A1d1a	Mixed	7	M
1304T	1304H	North America	Nicaragua	Granada	2014	HT9	C1	Mixed	3	M
130T	130H	North America	Grenada	Grenville	2010	HT2	B1		2	F
1311T	1311H	North America	Nicaragua	Granada	2015	HT9	C1	Mixed	2	M
1312T	1312H	North America	Nicaragua	Granada	2015	HT1	B1	German Shepherd cross	3	M
1314T	1314H	North America	Nicaragua	Granada	2015	HT1	A1d1a	Mixed	<2	F
1315T	1315H	North America	Nicaragua	Granada	2015	HT3	A1a1	German Shepherd cross	5-7	F
1318T	1318H	Asia	India	Sikkim	2015	HT2	C1	Mixed	10	M
131T	131H	North America	Grenada	La Tante	2010	HT2	A1a1		4.5	F
1322T	1322H	Asia	India	Sikkim	2015	HT1	B1	Mixed	Aged	M
1324T	1324H	Asia	India	Sikkim	2015	HT2	A2	Mixed	1	M
1326T1	1326H	Asia	Turkey	Ankara	2015	HT2	A1a1		3	F
1332T	1332H1	Asia	Turkey	Ankara	2015	HT1	A1a1
1333T1	NO HOST	Asia	Turkey	Ankara	2015	HT1	NA		5	M
1334T	NO HOST	Europe	Ukraine	Kiev	2015	HT1	NA	Mixed	8-9	F
1335T	NO HOST	Asia	Russia	Moscow	2015	HT1	NA	Mixed	2	F
1336T	NO HOST	Asia	Russia	Moscow	2015	HT1	NA	Alabai	3	F
1337T	NO HOST	Asia	Russia	Moscow	2014	HT1	NA	Mixed	4	M
1340T	1340H	North America	Belize	Corozal Town	2015	HT8	A1h	Mixed	1.5	F
134T	134H	North America	Grenada		2010	HT2	A1a1		Adult	M
1351T	1351H	South America	Colombia	Manizales	2015	HT1	A1a1	Mixed	2	F
1353T	1353H	South America	Colombia	Manizales	2015	HT11	C1	Mixed	5	M
1354T	1354H	Africa	South Africa	Port Elizabeth	2015	HT2	A2	Mixed	Adult	F
1358T	1358H	Africa	South Africa	Port Elizabeth	2015	HT2	A1d1a	Mixed	Adult	M
1359T	1359H	Africa	South Africa	Port Elizabeth	2015	HT2	A1d1a	Mixed	Adult	F
135T	135H	Australia and Oceania	Australia	Maningrida	2010	HT1	B1	Camp dog	Adult	F
1362T	1362H	Africa	South Africa	Port Elizabeth	2015	HT2	B1	Mixed	Adult	F
1365T	1365H	Africa	South Africa	Port Elizabeth	2015	HT2	A1a1	Mixed	Adult	F
136T	136H	Australia and Oceania	Australia	Maningrida	2010	HT1	C2	Labrador	5	M
1379T	1379H	Europe	United Kingdom (imported from Romania)	Gainsborough	2015	HT2	A1d1a		5-7	M
137T1	137H	Australia and Oceania	Australia	Maningrida	2010	HT1	B1	Camp dog	Adult	M
1385T	1385H	North America	United States	Sells	2015	HT2	A5	German Shepherd cross		F
1387T1	1387H	North America	United States	Tucson	2015	HT1	A1h	Boxer	2	F
1389T	1389H	North America	United States	Tucson	2015	HT1	A1d1a	Pit bull	6	F
1391T	1391H	North America	United States	Tucson	2015	HT1	C1	German Shepherd cross	3	F
1393T	1393H	Asia	India	Jaipur	2014	HT2	A1d2	Indian local	Aged	F
CTVT tumour did not pass quality filters	1394H	Asia	India	Jaipur	2014	NA	A1a1	Indian local	Adult	F
1395T1	1395H	Asia	India	Jaipur	2014	HT2	A1b	Indian local	1-2	M
1396T	1396H	Asia	India	Jaipur	2015	HT2	A1a1	Mixed	1-2	M
1397T	1397H	Asia	India	Jaipur	2015	HT2	A1a1	Indian local	Adult	F
1398T	1398H	Asia	India	Jaipur	2015	HT2	A1f	Indian local	Aged	F
1399T	1399H	Asia	India	Jaipur	2015	HT2	A1d2	Indian local	Aged	F
139T	139H	Australia and Oceania	Australia	Maningrida	2010	HT1	B1	Camp dog	>6	F
13T	NO HOST	Asia	India	Kolkata	2003	HT1	NA	Mixed	2	M
140T	140H	Australia and Oceania	Australia	Maningrida	2010	HT1	A1d1a	Camp dog	6	F
1421T	1421H	Africa	South Africa	Port Elizabeth	2015	HT2	B1	Pit bull	Adult	F
1422T	1422H	Africa	South Africa	Port Elizabeth	2015	HT2	A1h	Mixed	Adult	F
1423T	1423H	Africa	South Africa	Port Elizabeth	2015	HT2	A1a1	Mixed	Adult	M
1424T	1424H	Africa	South Africa	Port Elizabeth	2015	HT2	A1a1	Mixed	Adult	F
CTVT tumour did not pass quality filters	1426H	Africa	South Africa	Port Elizabeth	2015	NA	A1d1a	Mixed	Adult	M
142T	142H	Australia and Oceania	Australia	Maningrida	2010	HT1	A1e	Camp dog	3	M
1430T1	1430H	Africa	South Africa	Port Elizabeth	2015	HT2	C2	Mixed	Adult	M
1433T1	NO HOST	Africa	South Africa	Port Elizabeth	2015	HT2	NA	Mixed	Adult	M
1433T3	NO HOST	Africa	South Africa	Port Elizabeth	2015	HT2	NA	Mixed	Adult	M
1438T1	1438H	Africa	South Africa	Port Elizabeth	2015	HT2	A1a1	Mixed	Adult	F
1439T1	1439H	Africa	South Africa	Port Elizabeth	2015	HT2	C1	Mixed	Adult	F
143T	143H	Australia and Oceania	Australia	Maningrida	2010	HT1	A1d1a	Camp dog	2	M
1443T	1443H	Africa	South Africa	Port Elizabeth	2015	HT2	C1	Mixed	Adult	M
1444T	1444H	Africa	South Africa	Port Elizabeth	2015	HT2	C1	Mixed	Adult	F
1445T	1445H	Africa	South Africa	Port Elizabeth	2015	HT2	A1d1a	Mixed	Adult	F
1447T	1447H	Africa	South Africa	Port Elizabeth	2015	HT2	A1a1	Mixed	Adult	F
1448T	1448H	Africa	South Africa	Port Elizabeth	2015	HT2	A1a1	Mixed	Adult	M
1468T	1468H	Australia and Oceania	Australia	Utopia	2014	HT1	B1
1469T	1469H	Australia and Oceania	Australia	Utopia	2014	HT1	A1f
146T	146H	Asia	India	Leh	2010	HT2	A6		Adult	M
1470T	1470H	Australia and Oceania	Australia	Utopia	2014	HT1	A1a1
1471T	1471H	Australia and Oceania	Australia	Utopia	2014	HT1	A1f
CTVT tumour did not pass quality filters	1478H	Europe	Ukraine	Kiev	2015	NA	A1a1	Mixed	5-6	F
CTVT tumour did not pass quality filters	1479H	Europe	Ukraine	Kiev	2015	NA	A1a1	Mixed	3-4	M
1482T	1482H	Europe	Ukraine	Kiev	2015	HT1	A1f	Yorkshire terrier	3	M
1485T	1485H	North America	Mexico	Guadalajara	2015	HT1	B1	Mixed	5	M
CTVT tumour did not pass quality filters	148H	Asia	India	Leh	2010	NA	A6			M
1496T	1496H	Africa	South Africa	Port Elizabeth	2015	HT2	A1a1			F
149T	149H	Asia	India	Leh	2010	HT2	C1	Mixed	Adult	F
1500T	1500H	Africa	South Africa	Port Elizabeth	2015	HT2	B1			F
1503T	1503H	Africa	South Africa	Port Elizabeth	2015	HT2	A1a1			F
1504T	1504H	Africa	South Africa	Port Elizabeth	2015	HT2	B1			F
1508T	1508H	Africa	South Africa	Port Elizabeth	2015	HT2	A1h			F
1509T	1509H	Africa	South Africa	Port Elizabeth	2015	HT2	A1a1			F
1510T	1510H	Africa	South Africa	Port Elizabeth	2015	HT2	A1h			F
1511T	1511H	Africa	South Africa	Port Elizabeth	2015	HT2	C1			F
1512T	1512H	Africa	South Africa	Port Elizabeth	2015	HT2	C2			F
1513T	1513H	Africa	South Africa	Port Elizabeth	2015	HT2	B1			F
1515T	1515H	Africa	South Africa	Port Elizabeth	2015	HT2	A1e			F
1517T	1517H	Africa	South Africa	Port Elizabeth	2015	HT2	A2			F
1518T	1518H	Europe	Ukraine	Kiev	2015	HT1	B1	Collie	3	M
CTVT tumour did not pass quality filters	1519H	North America	United States	Sells	2015	NA	A1a1	German Shepherd cross	9	M
151T	151H	Asia	India	Leh	2010	HT2	C2			F
1521T	NO HOST	Asia	Armenia	Yerevan	2015	HT6	NA	Mixed	2	F
1522T	1522H	Asia	India	Bodhgaya	2015	HT2	A1	Mixed	Adult	M
1523T	1523H	Asia	India	Bodhgaya	2015	HT2	A1a1	Mixed	Adult	M
1525T	1525H	Asia	Armenia	Yerevan	2016	HT6	A1h	Mixed	6-7	F
CTVT tumour did not pass quality filters	1528H2	South America	Colombia	Manizales	2015	NA	A1h	Mixed	4	F
1529T	1529H2	South America	Colombia	Manizales	2015	HT1	A1e	Mixed	7	F
152T	152H	Asia	India	Leh	2010	HT2	A2			F
1530T	1530H2	South America	Colombia	Manizales	2015	HT1	A1f	Mixed	6	M
1531T	1531H2	South America	Colombia	Manizales	2015	HT1	A1f	Mixed	4	F
1532T	1532H2	South America	Colombia	Manizales	2015	HT1	A1a1	Mixed	7	F
1533T	1533H2	South America	Colombia	Manizales	2015	HT1	B1	Mixed	5	F
1534T	1534H2	South America	Colombia	Manizales	2015	HT1	B1	Mixed	6	F
1535T	1535H2	South America	Colombia	Manizales	2015	HT1	A1f	Mixed	4	M
1536T	1536H2	South America	Colombia	Manizales	2015	HT1	A1a1	Mixed	2	F
1537T	1537H2	South America	Colombia	Manizales	2015	HT1	A1d1a	Mixed	10	M
1538T	1538H2	South America	Colombia	Manizales	2015	HT1	A1a1	Mixed	6	F
1539T	1539H2	South America	Colombia	Manizales	2015	HT12	C1	Labrador	2	M
153T	153H	Asia	India	Leh	2010	HT2	A1e			F
154T	154H	Asia	India	Leh	2010	HT2	A1a1			M
15T1	15Ha	Europe	Italy	Messina	2009	HT2	A1a1	Golden Retriever		M
170T	170H	North America	Mexico	Merida	2010	HT1	A1d1a	Cocker spaniel cross	3-4	F
NO TUMOUR - control dog	1718H1	South America	Colombia	Manizales	2015	NA	A1a1
NO TUMOUR - control dog	1718H2 (duplicate)	South America	Colombia	Manizales	2015	NA	A1a1 (duplicate)
NO TUMOUR - control dog	1718H3 (duplicate)	South America	Colombia	Manizales	2015	NA	A1a1 (duplicate)
NO TUMOUR - control dog	1718H4 (duplicate)	South America	Colombia	Manizales	2015	NA	A1a1 (duplicate)
NO TUMOUR - control dog	1718H5 (duplicate)	South America	Colombia	Manizales	2015	NA	A1a1 (duplicate)
NO TUMOUR - control dog	1718H6 (duplicate)	South America	Colombia	Manizales	2015	NA	A1a1 (duplicate)
NO TUMOUR - control dog	1719H1	South America	Colombia	Manizales	2015	NA	A1d1a
NO TUMOUR - control dog	1719H2 (duplicate)	South America	Colombia	Manizales	2015	NA	A1d1a (duplicate)
NO TUMOUR - control dog	1719H3 (duplicate)	South America	Colombia	Manizales	2015	NA	A1d1a (duplicate)
NO TUMOUR - control dog	1719H4 (duplicate)	South America	Colombia	Manizales	2015	NA	A1d1a (duplicate)
NO TUMOUR - control dog	1719H5 (duplicate)	South America	Colombia	Manizales	2015	NA	A1d1a (duplicate)
NO TUMOUR - control dog	1719H6 (duplicate)	South America	Colombia	Manizales	2015	NA	A1d1a (duplicate)
171T	171H	North America	Mexico	Merida	2010	HT7	B1	Beagle		F
175T	175H2	North America	Mexico	Guadalajara	2010	HT1	A4		5	F
176T	176H2	North America	Mexico	Tonala	2010	HT1	A1a1		8	F
NO TUMOUR - control dog	1771H	North America	Nicaragua	Granada	2013	NA	C2
NO TUMOUR - control dog	1796H	South America	Colombia	San Andres Island	2013	NA	A1a1
17T1	17H2	Europe	Italy	Lamezia	2009	HT2	A1a1			M
180T	180H	North America	Mexico	Loreto	2010	HT1	A1d1a			F
18T1	18H2	Europe	Italy	Lamezia	2009	HT2	A1a1			M
196T	196H	North America	Grenada		2011	HT2	A1a1			M
209T	209H	Africa	Kenya	Mombasa	2011	HT2	A1a1	Doberman cross	3	M
226T	226H	Asia	India	Leh	2011	HT2	B1	Mixed	>10	F
22T	22H	Australia and Oceania	Australia	Maningrida	2009	HT1	A1d1a			F
234T	234H	Asia	India	Leh	2011	HT2	A1a1	Mixed	Adult	F
23T	23H	Australia and Oceania	Australia	Maningrida	2009	HT1	A1d1a			F
25T	25H	Australia and Oceania	Australia	Maningrida	2009	HT1	A1f			M
265T	265H	Australia and Oceania	Australia	Maningrida	2011	HT1	A1d1a			F
267T	267H	Australia and Oceania	Australia	Maningrida	2011	HT1	A1d1a			F
26T	26H	Australia and Oceania	Australia	Galiwinku	2009	HT1	B1			F
270T	270H	Asia	India	Bylakuppe	2011	HT4	A1a1	Mixed	5-6	M
275T	275H	Asia	India	Leh	2011	HT2	A2	Mixed	5	F
279T	279H	Asia	India	Leh	2011	HT2	A1b	Mixed	3	F
281T	281H	Asia	India	Bylakuppe	2012	HT2	C1	Mixed		F
285T	285H	Australia and Oceania	Australia	Galiwinku	2012	HT1	A1f	Mixed		M
286T1	286H	Australia and Oceania	Australia	Maningrida	2012	HT1	A1d1a			M
28T	28H	Australia and Oceania	Australia	Kintore	2009	HT1	A1a1			F
29T1	29H	Australia and Oceania	Australia	Galiwinku	2009	HT1	A1f			F
308T	308H	Asia	India	Jaipur	2012	HT2	A1b	Mixed	>0.5	F
309T	309H	Asia	India	Jaipur	2012	HT2	A1d2	Mixed	>0.5	F
310T	310H	Asia	India	Jaipur	2012	HT2	A1d2	Mixed	>0.5	M
313T	313H	Asia	India	Jaipur	2012	HT16	C1			F
315T	315H	Asia	India	Jaipur	2012	HT2	A1a1	Mixed	>5	F
317T	317H	Asia	India	Jaipur	2012	HT2	A1a1	Mixed	Adult	F
319T	319H4	South America	Colombia	San Andres Island	2012	HT1	A1f	Mixed	5	F
321T2	321H6	Africa	Tanzania	Dar es Salaam	2011	HT1	A1b	Mixed	1	F
324T2	324H5	Africa	Tanzania	Dar es Salaam	2011	HT1	C2	Mixed	2	F
326T	326H	South America	Ecuador	Ibarra	2011	HT1	A1a1	Rottweiler cross	5	F
32T	32H2	Europe	Portugal	Lisbon	2009	HT2	B1			F
331T	331H	Asia	India	Leh	2012 or 2011	HT2	A6
335T	335H	North America	Grenada		2012	HT2	B1			F
338T	338H	North America	Grenada		2012	HT2	A1a1			M
339T	339H	North America	Grenada		2012	HT2	A1d1a			F
33T	33H2	Africa	Cape Verde	Praia	2009	HT2	C1			F
341T	341H	North America	Grenada		2012	HT2	B1			F
342T	342H	North America	Grenada		2012	HT15	A1a1			F
343T	343H	North America	Grenada		2012	HT2	A1f	Grenadian pothound	4	F
344T	344H	North America	Grenada		2012	HT2	A1d1a			M
345T	345H	North America	Grenada		2012	HT2	A1a1			F
349T2	349H4	North America	Nicaragua	Corn Island	2012	HT19	C2	Pit bull	1-2	F
350T1	350H3	North America	Nicaragua	Corn Island	2012	HT1	A1d1a	Mixed	3	F
351T	351H4	Africa	Mauritius	Grand Baie	2012	HT2	A1e	Mixed	4.6	M
352T	352H4	Africa	Mauritius	Constance	2012	HT2	B1	Mixed	1	F
353T	353H4	Africa	Mauritius	Constance	2012	HT2	B1	Mixed	3	M
354T	354H3	Africa	Mauritius		2012	HT2	A1f			M
355T	355H3	Africa	Mauritius		2012	HT2	A1e	Mixed	4	F
356T1	356H3	Africa	Mauritius		2012	HT2	A1d1a		2	F
357T	357H4	Africa	Mauritius		2012	HT2	A1a1			F
35Ta	35H	Africa	Cape Verde	Praia	2009	HT2	C1			F
360T	360H	South America	Paraguay	Asuncion	2012	HT1	A1d1a	Boxer	3	F
361T	361H	South America	Paraguay	Asuncion	2012	HT1	B1	Mixed	3	F
362T	NO HOST	South America	Paraguay	Asuncion	2012	HT2	NA	Boxer	8	F
363T	363H	South America	Paraguay	Asuncion	2012	HT17	B1	German Shepherd cross	7	F
364T	364H	South America	Paraguay	Asuncion	2012	HT1	A1a1	German Shepherd	3	F
365T	365H	South America	Paraguay	Asuncion	2012	HT17	C1	Rottweiler	3	F
366T	366H	South America	Paraguay	Asuncion	2012	HT17	A1d1a	Mixed	1.8	F
367T	367H	South America	Paraguay	Asuncion	2013	HT17	C2	Mixed		F
372T	NO HOST	South America	Chile	Los Andes	2012	HT1	NA	Mixed	12	F
377T	377H	South America	Ecuador	Quevedo	2013	HT1	A1d1a	Labrador Retriever	3	F
379T	379H	South America	Ecuador	Quevedo	2013	HT1	A1a1	Mixed	10	F
37T	37H	Australia and Oceania	Australia	Maningrida	2009	HT1	C2			F
382T	382H	South America	Suriname	Paramaribo	2013	HT2	A1a1	Staffordshire Bull Terrier	5.5	M
383T	383H	South America	Suriname	Paramaribo	2013	HT2	C1	Mixed	2-3	F
385T	385H	South America	Suriname	Paramaribo	2012	HT2	A1a1	Mixed	5	M
386T	386H	South America	Suriname	Paramaribo	2012	HT2	A1a1	Mixed	1	M
387T	387H	South America	Suriname	Paramaribo	2012	HT2	A1a1	Mixed	9.5	F
388T	388H	South America	Suriname	Paramaribo	2012	HT2	A1a1	Pit bull	1.5	F
390T	390H	South America	Suriname	Paramaribo	2013	HT2	A1h	Pekingese	5	F
391T	391H	South America	Suriname	Paramaribo	2013	HT2	A1d1a	Mixed	3	F
393T	393H	South America	Suriname	Paramaribo	2013	HT2	A1d1a	Mixed	2	M
396T	396H	Asia	India	Jaipur	2012	HT2	A1b	Indian local	Adult	F
399T	399H	Asia	India	Jaipur	2012	HT4	A1c	Indian local	Adult	F
39T	39H	Australia and Oceania	Australia	Maningrida	2009	HT1	C2			M
400T	400H	Asia	India	Jaipur	2012	HT2	A1a1	Indian local	Adult	F
401T	401H	Asia	India	Jaipur	2012	HT4	A2	Indian local	Adult	M
402T	402H	Asia	India	Jaipur	2012	HT2	B2	Indian local	Older adult	F
404T	404H	Asia	India	Jaipur	2012	HT2	C1	Indian local	Adult	M
405T	NO HOST	Asia	India	Jaipur	2012	HT2	NA	Indian local	Adult	F
406T	406H	Asia	India	Jaipur	2012	HT2	A1a1	Indian local	Adult	F
407T	407H	Asia	India	Jaipur	2012	HT2	A1d2	Indian local	Adult	F
409T	409H	Asia	India	Jaipur	2012	HT2	A1d1a	Mixed	Adult	F
40T	40H	Australia and Oceania	Australia	Maningrida	2009	HT1	B1			M
410T	410H	Asia	India	Jaipur	2012	HT2	A1a1	Indian local	Older adult	F
411T	411H	Asia	India	Jaipur	2012	HT16	A1a1	Indian local	Aged	F
414T	NO HOST	North America	Panama	Panama	2013	HT1	NA	Mixed	5	M
415T	415H	Europe	Greece	Attika	2012	HT2	A1a1	Mixed	9	F
416T	416H	Europe	Greece	Attika	2012	HT2	A1a1	Mixed	3	F
41T	41H	Australia and Oceania	Australia	Maningrida	2009	HT1	B1			F
420T	NO HOST	South America	Chile	Santiago	2013	HT1	NA	Mixed	5	M
421T	421H	South America	Ecuador	Atuntaqui	2013	HT1	C1	Mixed	3-4	M
422T	422H	South America	Ecuador	Atuntaqui	2013	HT1	A1a1	Black Retriever	3	M
423T	423H	South America	Ecuador	Atuntaqui	2013	HT1	B1	Mixed	8	M
425T	425H1	South America	Ecuador	Atuntaqui	2013	HT1	C1	Mixed		M
431T1	NO HOST	Africa	Kenya		2012	HT2	NA
432T	432H	North America	United States (imported from Guatemala)	Omaha	2013	HT1	A1a1	Mixed	3	F
435T	435H	Asia	India	Ooty	2012	HT2	A6	Mixed	Unknown	F
437T	437H	Asia	India	Ooty	2012	HT2	A1a1	Mixed	Adult	M
438T	438H	Asia	India	Ooty	2012	HT2	A1h	Mixed		F
439T	439H	Asia	India	Ooty	2012	HT2	A1a1	Mixed	Adult	F
43T	43H	Australia and Oceania	Australia	Maningrida	2009	HT1	A1f			M
441T	441H	Asia	India	Ooty	2012	HT2	C1	Pomeranian cross	Adult	F
443T	443H	Asia	India	Ooty	2012	HT2	A1d1a	Mixed	Adult	M
446T	446H	Europe	Ukraine	Kiev	2013	HT1	B1			F
44T	44H	Australia and Oceania	Australia	Maningrida	2009	HT1	B1			M
450T	450H	Europe	Ukraine	Kiev	2013	HT1	A1a1			F
452T	452H1	North America	Belize	Belize City	2012	HT1	A1a1	Weimaraner	4	F
453T	453H	North America	Belize	Belize City	2012	HT1	A1d1a	Mixed	3	F
459T	459H	North America	Belize	Barteneja	2013	HT1	A1a1	Mixed	3	F
45T1	45H1	Australia and Oceania	Australia	Goulburn Island	2009	HT1	A1f			M
460T	460H	Europe	Ukraine	Kiev	2013	HT1	A1f	Mixed	>5	F
462T	462H1	Africa	France - Reunion	Saint Gilles Les Bains	2013	HT2	A1a1			M
463T	463H	North America	Panama	Panama City	2013	HT1	A1a1	Mixed	7	M
464T	464H	North America	Belize	Barteneja	2013	HT8	A1a1	German Shepherd	3	F
468T	468H	Africa	The Gambia	Fajara	2013	HT2	A1d1a	Gambian local	3	F
469T	469H	Africa	The Gambia	Fajara	2013	HT2	B1	Gambian local	3	F
475T	475H	Asia	India	Jaipur	2013	HT2	C1	Indian local	Adult	F
479T	NO HOST	Asia	India	Jaipur	2013	HT2	NA	Indian local	Adult	F
47T	47H	Australia and Oceania	Australia	Goulburn Island	2009	HT1	A1d1a			F
481T	481H	Asia	India	Jaipur	2013	HT2	A1a1	Indian local	Young adult	F
482T	482H	Asia	India	Jaipur	2013	HT2	A1a1	Indian local	Aged	F
484T	484H	Asia	India	Jaipur	2013	HT2	A1d1a	Mixed	Adult	F
485T	485H	Asia	India	Jaipur	2013	HT2	C2	Mixed	Adult	M
488T2	NO HOST	Africa	Tanzania	Mwanza	2013	HT2	NA	Rottweiler	7	F
48T1	48H	Australia and Oceania	Australia	Goulburn Island	2009	HT1	A1d1a			F
490T	490H	Europe	Ukraine	Kiev	2013	HT1	B1	Mixed		F
491T1	491H	Europe	Ukraine	Kiev	2013	HT1	A1d1a		2	F
492T1	492H2	Europe	Ukraine	Kiev	2013	HT1	A1a1		>12	M
493T1	NO HOST	Europe	Ukraine	Kiev	2013	HT1	NA		4	F
495T	NO HOST	South America	Suriname	Paramaribo	2013	HT2	NA	Mixed	3	F
499T	499H	South America	Suriname	Paramaribo	2013	HT2	A1c	Mixed	3	F
49T	NO HOST	North America	Mexico		2009	HT1	NA
500T	500H	South America	Suriname	Paramaribo	2013	HT2	A1a1	Mixed	1.5	M
501T	501H	South America	Suriname	Paramaribo	2013	HT2	C1	Mixed	1.5	F
502T1	502H	South America	Suriname	Paramaribo	2013	HT2	A1a1	Mixed	>10	F
504T	504H	South America	Suriname	Paramaribo	2013	HT2	B1	Terrier cross	3	F
505T	505H	South America	Suriname	Paramaribo	2013	HT2	A1a1	German Shepherd	5	F
506T1	506H	South America	Suriname	Paramaribo	2013	HT2	A1h	Mixed	8	F
507T	507H	South America	Suriname	Paramaribo	2013	HT2	A1e	Shar Pei	6	F
509T	509H	South America	Suriname	Paramaribo	2013	HT2	A1d1a	Mixed	5	F
50T1	NO HOST	North America	Mexico		2009	HT1	NA
511T	511H	South America	Belize	Barteneja	2013	HT1	A1a1	Mixed	1.5	M
512T	512H	Australia and Oceania	Australia	Maningrida	2012	HT1	B1	Camp dog	Older adult	F
513T	513H	Australia and Oceania	Australia	Maningrida	2012	HT1	B1			M
514T	514H	Australia and Oceania	Australia	Maningrida	2012	HT1	B1	Camp dog		F
515T	515H	Australia and Oceania	Australia	Maningrida	2012	HT1	A1d1a	Camp dog		M
516T	516H1	Australia and Oceania	Australia		2012	HT1	A1d1a			M
523T	523H	North America	Guatemala	Livingston	2013	HT1	B1	German Shepherd cross	4	F
525T	525H	North America	Guatemala	Livingston	2013	HT1	A1d1a	Labrador Retriever cross	3.5	F
527T	527H	North America	Guatemala	Livingston	2013	HT1	A1d1a	Mixed	2	F
52T1	52H	Australia and Oceania	Samoa	Matautu	2009	HT1	A1d1a		5-6	M
530T1	530H1	North America	Guatemala	Santa Catarina	2011	HT1	B1	Scottish terrier	2	F
531T	NO HOST	South America	Colombia	San Andres Island	2013	HT1	NA	Mixed	4	F
532T	NO HOST	South America	Colombia	San Andres Island	2013	HT1	NA	Mixed	1	F
534T	534H	North America	Nicaragua	Granada	2013	HT1	A1a1	Mixed	2	F
535T	NO HOST	North America	Nicaragua	Granada	2013	HT1	NA	Mixed	2	F
53T	NO HOST	North America	Mexico		2009	HT1	NA	Mixed	3	F
540T	540H	North America	Nicaragua	Granada	2013	HT9	A1a1	Mixed	<3	F
54T	NO HOST	North America	Mexico		2009	HT1	NA	Mixed		M
550T	550H	North America	Nicaragua	Granada	2013	HT9	A1d1a	Mixed		F
551T	551H	North America	Nicaragua	Granada	2013	HT9	A1a1	Mixed	3	F
555T	555H	North America	Nicaragua	Granada	2013	HT9	C1	Mixed	3	F
556T	556H	North America	Nicaragua	Granada	2013	HT1	C1	Mixed	2	F
558T	558H	North America	Nicaragua	Granada	2013	HT1	A1d1a	Mixed	5-7	M
559T	559H	North America	Nicaragua	Granada	2013	HT3	B1	Golden Retriever	7-8	M
55T	55H	North America	Mexico		2009	HT1	A1f	Mixed		M
560T	560H	North America	Nicaragua	Granada	2013	HT1	A1a1	Mixed	2	F
564T	NO HOST	North America	Nicaragua	Granada	2013	HT9	NA	Husky cross	4	M
56T	NO HOST	North America	Mexico		2009	HT1	NA	Mixed		F
571T	571H	North America	Nicaragua	Granada	2013	HT1	A1a1	Pit bull	3	M
572T	572H	North America	Nicaragua	Granada	2013	HT9	B1	Mixed	2-3	F
575T	575H	North America	Nicaragua	Granada	2013	HT1	A1d1a	Mixed	<5	F
57T	NO HOST	North America	Mexico		2009	HT1	NA	Mixed		F
582T	582H	South America	Chile	Santiago	2013	HT1	A1d1a	Labrador Retriever	6	F
584T	584H	South America	Venezuela	Maracaibo	2013	HT2	A1d1a	Poodle	4	F
585T	585H	South America	Venezuela	Maracaibo	2013	HT2	B1	Mixed	3	F
586T	586H	South America	Venezuela	Maracaibo	2013	HT2	B1	Poodle cross	7	F
587T	587H	South America	Venezuela	Maracaibo	2013	HT2	A1d1a	Golden Retriever cross	2	F
590T	590H	South America	Venezuela	Maracaibo	2013	HT2	B1	Mixed	1	M
591T	591H	South America	Venezuela	Maracaibo	2013	HT2	C1	German Shepherd	3	F
594T	594H	South America	Venezuela	Maracaibo	2013	HT2	A5	Golden Retriever cross	6	M
595T1	595H	South America	Venezuela	Maracaibo	2013	HT2	B1	Mixed	14	M
596T	596H	South America	Venezuela	Maracaibo	2013	HT2	B1	Mixed	6	F
597T	597H	South America	Venezuela	Maracaibo	2013	HT2	B1	Poodle cross	5	F
598T	598H	South America	Venezuela	Maracaibo	2013	HT2	A1d1a	Poodle cross	3	M
59T	NO HOST	North America	Mexico		2009	HT1	NA	Mixed		F
602T	602H	Asia	Russia	Moscow	2013	HT1	A1a1	Mixed	2	F
604T	604H	Europe	Greece	Perama	2013	HT2	A1d1a	Mixed	4	M
605T	605H	Europe	Greece	Perama	2013	HT2	C1	Mixed	7	F
608T	608H	Africa	The Gambia	Kombo	2013	HT2	B1	Gambian local	0.5	M
609T	609H	Africa	The Gambia	Kombo	2013	HT2	B1	Mixed	3	F
60T	NO HOST	North America	Mexico		2009	HT1	NA	Mixed		F
611T	NO HOST	Africa	Malawi	Lilongwe	2013	HT1	NA	Malawian local	2	F
612T	NO HOST	Africa	Malawi	Lilongwe	2013	HT2	NA	Malawian local	Adult	F
613T	NO HOST	Africa	Malawi	Lilongwe	2013	HT1	NA	Malawian local	3-4	F
614T	NO HOST	Africa	Malawi	Lilongwe	2013	HT1	NA	Malawian local	3	F
615T	NO HOST	Africa	Malawi	Lilongwe	2013	HT1	NA	Mixed	3	M
616T	616H	Europe	Ukraine	Dnipropetrovsk	2013	HT1	A1a1	German Shepherd	5-7	F
621T	621H	South America	Ecuador	Santo Domingos de los Colorados	2013	HT1	C2	Mixed	10	M
622T	622H	South America	Ecuador	Mindo	2013	HT1	A1d1a	Mixed	3	F
623T	623H	South America	Ecuador	Mindo	2013	HT1	C1	Boxer	8	F
624T	624H	South America	Ecuador	Mindo	2013	HT1	B1	Retriever cross	3	F
625T	625H	South America	Ecuador	Mindo	2013	HT1	A1a1	Pit bull cross	2	M
627T1	NO HOST	Africa	Nigeria	Ibadan	2013	HT5	NA	German Shepherd		F
628T1	NO HOST	Africa	Nigeria	Ibadan	2013	HT5	NA	German Shepherd	5	F
629T	629H	Europe	Ukraine	Kiev	2013	HT1	A1d1a			M
631T	NO HOST	Africa	Uganda	Kampala	2013	HT2	NA	Labrador Retriever	3	F
634T	NO HOST	Africa	Kenya	Kisumu	2013	HT2	NA	German Shepherd cross	2.5	F
635T	635H	Africa	The Gambia	Kombo	2013	HT2	B1	Mixed	2	M
638T	638H	South America	Uruguay	Maldonado	2013	HT2	B1	Cocker Spaniel cross	7	M
639T1	639H	Africa	The Gambia	Kombo	2013	HT2	B1	Mixed	2	M
642T1	NO HOST	Africa	Lesotho	Maseru	2013	HT2	NA	Great Dane cross	9	F
644T	644H	North America	Honduras	Roatan	2013	HT1	A1d1a	Husky	4	F
645T	645H	North America	Honduras	Roatan	2013	HT1	C1	Mixed	2	M
647T	647H	North America	Honduras	Roatan	2013	HT1	B1	Hound dog cross	2	F
649T	649H	North America	Honduras	Roatan	2013	HT1	B1	Hound dog cross	2	F
650T	650H	North America	Honduras	Roatan	2013	HT1	B1	German Shepherd Labrador cross	2	M
652T	NO HOST	Africa	Malawi	Lilongwe	2013	HT2	NA	Malawian local	3-4	F
656T	656H	Africa	Malawi	Lilongwe	2013	HT1	A1a1	Malawian local	2	F
660T	660H	Europe	Ukraine	Kiev	2013	HT1	A1c	Dachshund	3	F
666T	666H	Africa	The Gambia	Kombo	2013	HT2	B1	Mixed	3	F
667T	667H	Africa	The Gambia	Kombo	2013	HT2	B1	Mixed	2	F
680T	680H	Africa	South Africa	Port Elizabeth	2013	HT2	C1	Africanis	3	F
681T	681H	Africa	South Africa	Port Elizabeth	2013	HT2	A1d1a	Africanis	1	F
682T	682H	Africa	South Africa	Port Elizabeth	2013	HT2	C2	Staffordshire Bull Terrier	Adult	F
683T	683H	Africa	South Africa	Port Elizabeth	2013	HT2	A1a1	Great Dane cross	Adult	F
684T	684H	Africa	South Africa	Port Elizabeth	2013	HT2	C2	Africanis	Adult	M
687T	687H	Africa	South Africa	Port Elizabeth	2014	HT2	C2	Mixed	Adult	F
691T	691H	Africa	South Africa	Port Elizabeth	2014	HT2	A1d1a	Pit bull cross	Adult	M
693T	693H	Africa	South Africa	Port Elizabeth	2014	HT2	A1h	Mixed	Adult	F
694T	694H	Africa	South Africa	Port Elizabeth	2014	HT2	B1	Mixed	Adult	F
704T1	704H1	Asia	Pakistan	Lahore	2014	HT2	A1h	Mixed	2	M
706T1	706H1	Asia	Pakistan	Lahore	2014	HT2	A1a1	Canis Panther	6	F
708T	NO HOST	Asia	Pakistan	Lahore	2013	HT2	NA	German Shepherd	3	M
710T	710H	Asia	Pakistan	Lahore	2013	HT2	A1d1a	German Shepherd	2.5	F
711T1	711H	Asia	Pakistan	Lahore	2013	HT2	A1d1a	Pit bull	3	M
714T	714H	Asia	Pakistan	Lahore	2013	HT2	A1a1	German Shepherd	2.5	F
738T	738H	North America	Belize	Corozal Town	2013	HT8	C1	Mixed	2.6	M
739T	739H	North America	Belize	Corozal Town	2013	HT8	B1	Mixed	5	F
740T	740H	North America	Belize	Corozal Town	2013	HT8	B1	Mixed	7	M
756T	756H	South America	Brazil	São José do Rio Preto	2011	HT2	C2	Pit bull	2	F
757T	757H	South America	Brazil	São José do Rio Preto	2011	HT2	B1	Mixed	10	F
758T	758H	South America	Brazil	São José do Rio Preto	2012	HT2	A1d1a	Mixed	4	M
CTVT tumour did not pass quality filters	759H	South America	Brazil	São José do Rio Preto	2012	NA	A1e	Mixed	Unknown	F
CTVT tumour did not pass quality filters	761H	South America	Brazil	São José do Rio Preto	2012	NA	A1d1a	Mixed	5	F
763T	763H	South America	Brazil	São José do Rio Preto	2012	HT2	A1a1	Mixed	5	F
764T	764H	South America	Brazil	São José do Rio Preto	2012	HT2	B1	Shih Tzu	4	F
766T1	766H	South America	Brazil	São José do Rio Preto	2012	HT2	A1a1	Shih Tzu	7	F
769T1	769H	South America	Brazil	São José do Rio Preto	2012	HT2	A1a1	Mixed		F
770T1	770H	South America	Brazil	São José do Rio Preto	2012	HT2	A1d1a	Mixed	3	M
771T1	771H	South America	Brazil	São José do Rio Preto	2012	HT2	C1	Poodle	4	F
772T1	772H	South America	Brazil	São José do Rio Preto	2013	HT2	A1a1	Mixed	5	M
773T1	773H	South America	Brazil	São José do Rio Preto	2013	HT2	A1a1	Mixed	5	F
774T1	774H	South America	Brazil	São José do Rio Preto	2013	HT2	A1d1a	Mixed	4	M
775T2	775H	South America	Brazil	São José do Rio Preto	2013	HT2	C2	Border Collie	3	M
782T	782H	North America	Belize	San Pedro, Corozal	2014	HT8	A1c	Mastiff	2.1	F
790T	790H	Africa	South Africa	Port Elizabeth	2014	HT2	B1			F
791T	791H	Africa	South Africa	Port Elizabeth	2014	HT2	A1d1a			M
792T	792H	Africa	South Africa	Port Elizabeth	2014	HT2	A1a1			F
793T	793H	Africa	South Africa	Port Elizabeth	2014	HT2	A2			F
795T	795H	Africa	South Africa	Port Elizabeth	2014	HT2	A1a1			F
796T	796H	Africa	South Africa	Port Elizabeth	2014	HT2	A1e			F
798T	798H	Africa	South Africa	Port Elizabeth	2014	HT2	A1d1a			F
799T	NO HOST	Europe	Romania	Bucharest	2014	HT1	NA
800T	NO HOST	Europe	Romania	Bucharest	2014	HT1	NA
801T	NO HOST	Europe	Romania	Bucharest	2014	HT1	NA
802T	NO HOST	Europe	Romania	Bucharest	2014	HT2	NA
804T	NO HOST	Europe	Romania	Bucharest	2014	HT2	NA
805T	NO HOST	Europe	Romania	Bucharest	2014	HT2	NA
CTVT tumour did not pass quality filters	808H	Europe	Ukraine	Kiev	2014	NA	C2	Mixed	4	M
809T	809H	Europe	Ukraine	Zhitomir	2014	HT1	A1d1a	Mixed	4	F
80T	80H1	South America	Brazil	Franca	2010	HT2	A1a1	Dachshund	7	F
812T	812H	Africa	The Gambia	Kombo	2014	HT2	A1d1	Gambian local	2	F
813T	813H	Africa	The Gambia	Kombo	2014	HT2	B1	German Shepherd cross	3	M
814T	814H	North America	Belize	Santa Cruz	2014	HT1	A1a1	German Shepherd cross	2	M
815T	815H	North America	Belize	Santa Cruz	2014	HT1	A1d1a	Mixed	2.5	F
816T	816H	North America	Belize	Santa Cruz	2014	HT1	A1a1	Doberman German Shepherd cross	4	F
817T	817H	North America	Belize	Santa Cruz	2014	HT1	B1	Mixed	3	F
819T	819H	North America	Belize	Santa Cruz	2014	HT1	A1d1a	Terrier cross	4	F
820T	820H	North America	Belize	Santa Cruz	2014	HT1	C1	Mixed		F
821T	821H	North America	Belize	Santa Cruz	2014	HT1	C1	Mixed	4	M
823T	823H	North America	Belize	Santa Cruz	2014	HT1	A1d1a	German Shepherd cross	2	M
824T	824H	North America	Belize	Santa Cruz	2014	HT1	A1d1a	German Shepherd cross	4	F
827T	827H	Asia	India	Ooty	2013	HT2	A1h	Mixed	7	F
828T	828H	Asia	India	Ooty	2013	HT2	A1a1	Mixed	3	F
829T	829H	Asia	India	Ooty	2013	HT2	A1a1	Mixed	5	M
82T	82H1	South America	Brazil	Franca	2010	HT2	B1	Mixed	4	F
830T	830H	Asia	India	Ooty	2013	HT2	A1a1	Mixed	3	M
831T	831H	Asia	India	Ooty	2013	HT2	A1b	Mixed	4	M
832T	832H	Asia	India	Ooty	2013	HT2	C2	Mixed	12	M
833T1	833H	Europe	The Netherlands (imported from Romania)	Terneuzen	2014	HT1	B1	Mixed	3	F
834T1	834H2	Asia	Russia	Yoshkar-Ola	2013	HT1	A1d1a	Mixed	2	F
835T	835H	Asia	Russia	Moscow	2014	HT1	B1	Mixed	3-4	M
839T1	839Ha	North America	Belize	Corozal Town	2014	HT8	B1	Pit bull cross	4	F
83T	83H1	South America	Brazil	Franca	2010	HT2	B1	Mixed	4	F
847T	847H1	North America	Grenada		2013	HT2	A1d1a		3	M
849T	849H	North America	Grenada		2012	HT2	A1a1		1	M
84T	84H1	South America	Brazil	Franca	2010	HT2	A1d1a	Mixed	5	M
850T	850H	North America	Grenada		2012	HT2	B1		6	F
851T	851H	North America	Grenada		2012	HT2	A1d1a		5	F
853T	853H	North America	Grenada		2012	HT2	A1d1a		3	F
854T	854H	North America	Grenada		2013	HT2	A1a1		4	M
855T	855H	North America	Grenada		2013	HT2	A1d1a		3	F
856T	856H	North America	Grenada		2013	HT2	B1		2	F
857T	857H	North America	Grenada		2013	HT2	A1a1		4	F
858T	858H	North America	Grenada		2013	HT2	A1a1		3	M
859T	859H	North America	Grenada		2013	HT2	B1		4	M
CTVT tumour did not pass quality filters	860H	North America	Grenada		2013	NA	A1a1		3	M
861T	861H	North America	Grenada		2013	HT2	A1a1		3	M
862T	862H	North America	Grenada		2013	HT2	A1a1		4	F
866T	866H	Africa	South Africa	Port Elizabeth	2014	HT2	C2	Terrier cross	Adult	F
867T	867H	Africa	South Africa	Port Elizabeth	2014	HT2	B1	Mixed	Adult	F
86T	86H1	South America	Brazil	Franca	2010	HT2	B1	Mixed	5	F
873T	873H	Africa	South Africa	Port Elizabeth	2014	HT2	A1a1	Mixed	Adult	F
874T	874H	Africa	South Africa	Port Elizabeth	2014	HT2	B1	Mixed	Adult	M
875T	875H	Africa	South Africa	Port Elizabeth	2014	HT2	A1a1	Mixed	Adult	F
89T	89H	Australia and Oceania	Australia	Maningrida	2010	HT1	A1d1a			M
90T	90H	Australia and Oceania	Australia	Maningrida	2010	HT1	B1	Camp dog	>3	M
925T	NO HOST	Europe	Greece	Karditsa	2013	HT2	NA
928T1	928H1	North America	Mexico	Guadelajara	2013	HT1	A1a1	German Shepherd	8	F
92T	92H	North America	Nicaragua	San Juan del Sur	2010	HT1	A1a1		10	F
933T	933H	Africa	South Africa	Port Elizabeth	2014	HT2	C2
934T	934H	Africa	South Africa	Port Elizabeth	2014	HT2	A1a1
937T	937H	Africa	South Africa	Port Elizabeth	2014	HT2	A1e
939T	939H	Africa	South Africa	Port Elizabeth	2014	HT2	A1a1
93T	93H1	North America	Nicaragua	San Juan del Sur	2010	HT1	C1	Boxer cross	3	F
941T	806H	Europe	Ukraine	Zhitomir	2014	HT1	A1a1		9	F
94T	94H	North America	Nicaragua	San Juan del Sur	2010	HT10	A1a1		3	F
958T	NO HOST	South America	Chile	Los Andes	2014	HT13	NA	Mixed	2	F
959T	NO HOST	South America	Chile	Los Andes	2014	HT1	NA	Mixed	6	F
95T	95H1	North America	Nicaragua	San Juan del Sur	2010	HT1	A1f	Boxer Pit bull cross	5	M
961T	NO HOST	South America	Chile	Los Andes	2014	HT1	NA	Mixed	8	F
962T	NO HOST	South America	Chile	Los Andes	2014	HT1	NA	Mixed	10	M
96T	96H1	North America	Nicaragua	San Juan del Sur	2010	HT1	B1	German Shepherd cross	4	M
974T	974H	Asia	India	Jaipur	2014	HT2	A1a1			F
975T	975H	Asia	India	Jaipur	2014	HT2	A1a1			F
976T	976H	Asia	India	Jaipur	2014	HT4	A2			F
977T	977H	Asia	India	Jaipur	2014	HT4	B1			F
980T	980H	Asia	India	Jaipur	2014	HT16	A1a1	Indian local	Aged	F
981T	981H	Asia	India	Jaipur	2014	HT2	C2			F
982T	982H	Asia	India	Jaipur	2014	HT4	A1c			F
985T	985H	Asia	India	Jaipur	2013	HT2	A1a1			F
986T	986H	Asia	India	Jaipur	2014	HT2	A1a1			F
98T	98H1	North America	Nicaragua	San Juan del Sur	2010	HT1	A1a1	Terrier cross	5	M
996T2	996H2	Africa	Senegal	Dakar-Fann	2013	HT2	A1a1	Senegal local	8	M
99T	99H	North America	Nicaragua	San Juan del Sur	2010	HT1	A4	Terrier cross	1.5	M
