# Supplementary material for: Recurrent horizontal transfer identifies mitochondrial positive selection in a transmissible cancer
Source: Nat Commun. 2020 Jun 16;11:3059. doi: 10.1038/s41467-020-16765-w (PMC7297733; doi:10.1038/s41467-020-16765-w)
Supplement: Supplementary file 5 — Supplementary Data 2 [file 41467_2020_16765_MOESM5_ESM.xlsx]

## Sheet: Supplementary Data 2A
CTVT sample name	CTVT horizontal transfer group	Chromosome	Position	Ref	Alt
1000T	HT1	MT	349	G	A
1000T	HT1	MT	559	G	A
1000T	HT1	MT	1010	G	A
1000T	HT1	MT	1782	T	C
1000T	HT1	MT	2683	G	A
1000T	HT1	MT	2833	C	T
1000T	HT1	MT	2962	C	T
1000T	HT1	MT	3196	T	C
1000T	HT1	MT	3641	G	A
1000T	HT1	MT	4591	G	A
1000T	HT1	MT	5367	C	T
1000T	HT1	MT	5444	T	C
1000T	HT1	MT	5700	G	A
1000T	HT1	MT	6065	A	G
1000T	HT1	MT	6302	A	G
1000T	HT1	MT	8067	G	A
1000T	HT1	MT	8242	G	A
1000T	HT1	MT	8281	T	C
1000T	HT1	MT	8368	C	T
1000T	HT1	MT	8807	G	A
1000T	HT1	MT	9385	G	A
1000T	HT1	MT	9790	G	A
1000T	HT1	MT	9896	T	C
1000T	HT1	MT	10304	G	A
1000T	HT1	MT	10386	G	A
1000T	HT1	MT	10992	G	A
1000T	HT1	MT	11096	T	C
1000T	HT1	MT	11643	T	C
1000T	HT1	MT	11657	C	A
1000T	HT1	MT	11813	A	G
1000T	HT1	MT	12505	T	C
1000T	HT1	MT	12628	C	A
1000T	HT1	MT	13299	T	A
1000T	HT1	MT	13633	T	C
1000T	HT1	MT	15011	G	A
1000T	HT1	MT	15137	C	T
1000T	HT1	MT	15214	G	A
1000T	HT1	MT	15493	G	T
1000T	HT1	MT	15505	T	C
1000T	HT1	MT	15627	A	G
1000T	HT1	MT	15632	C	T
1000T	HT1	MT	15639	T	A
1000T	HT1	MT	15814	C	T
1000T	HT1	MT	16025	T	C
1001T	HT1	MT	349	G	A
1001T	HT1	MT	559	G	A
1001T	HT1	MT	1010	G	A
1001T	HT1	MT	1782	T	C
1001T	HT1	MT	2683	G	A
1001T	HT1	MT	2833	C	T
1001T	HT1	MT	2962	C	T
1001T	HT1	MT	3196	T	C
1001T	HT1	MT	3641	G	A
1001T	HT1	MT	4517	G	A
1001T	HT1	MT	4591	G	A
1001T	HT1	MT	5367	C	T
1001T	HT1	MT	5444	T	C
1001T	HT1	MT	5700	G	A
1001T	HT1	MT	6065	A	G
1001T	HT1	MT	6302	A	G
1001T	HT1	MT	8067	G	A
1001T	HT1	MT	8242	G	A
1001T	HT1	MT	8281	T	C
1001T	HT1	MT	8368	C	T
1001T	HT1	MT	8807	G	A
1001T	HT1	MT	9385	G	A
1001T	HT1	MT	9790	G	A
1001T	HT1	MT	9896	T	C
1001T	HT1	MT	10304	G	A
1001T	HT1	MT	10386	G	A
1001T	HT1	MT	10992	G	A
1001T	HT1	MT	11643	T	C
1001T	HT1	MT	11657	C	A
1001T	HT1	MT	11813	A	G
1001T	HT1	MT	12505	T	C
1001T	HT1	MT	12628	C	A
1001T	HT1	MT	13299	T	A
1001T	HT1	MT	13633	T	C
1001T	HT1	MT	15011	G	A
1001T	HT1	MT	15137	C	T
1001T	HT1	MT	15214	G	A
1001T	HT1	MT	15493	G	T
1001T	HT1	MT	15505	T	C
1001T	HT1	MT	15627	A	G
1001T	HT1	MT	15632	C	T
1001T	HT1	MT	15639	T	A
1001T	HT1	MT	15814	C	T
1001T	HT1	MT	16025	T	C
1002T	HT1	MT	349	G	A
1002T	HT1	MT	559	G	A
1002T	HT1	MT	1010	G	A
1002T	HT1	MT	1782	T	C
1002T	HT1	MT	2683	G	A
1002T	HT1	MT	2833	C	T
1002T	HT1	MT	2962	C	T
1002T	HT1	MT	3196	T	C
1002T	HT1	MT	3641	G	A
1002T	HT1	MT	4591	G	A
1002T	HT1	MT	5367	C	T
1002T	HT1	MT	5444	T	C
1002T	HT1	MT	5700	G	A
1002T	HT1	MT	6065	A	G
1002T	HT1	MT	6302	A	G
1002T	HT1	MT	8067	G	A
1002T	HT1	MT	8242	G	A
1002T	HT1	MT	8281	T	C
1002T	HT1	MT	8368	C	T
1002T	HT1	MT	8807	G	A
1002T	HT1	MT	9385	G	A
1002T	HT1	MT	9790	G	A
1002T	HT1	MT	9896	T	C
1002T	HT1	MT	10304	G	A
1002T	HT1	MT	10386	G	A
1002T	HT1	MT	10992	G	A
1002T	HT1	MT	11096	T	C
1002T	HT1	MT	11643	T	C
1002T	HT1	MT	11657	C	A
1002T	HT1	MT	11813	A	G
1002T	HT1	MT	12505	T	C
1002T	HT1	MT	12628	C	A
1002T	HT1	MT	13299	T	A
1002T	HT1	MT	13633	T	C
1002T	HT1	MT	15011	G	A
1002T	HT1	MT	15137	C	T
1002T	HT1	MT	15214	G	A
1002T	HT1	MT	15493	G	T
1002T	HT1	MT	15505	T	C
1002T	HT1	MT	15627	A	G
1002T	HT1	MT	15632	C	T
1002T	HT1	MT	15639	T	A
1002T	HT1	MT	15814	C	T
1002T	HT1	MT	16025	T	C
100T	HT1	MT	174	G	A
100T	HT1	MT	1010	G	A
100T	HT1	MT	1692	T	C
100T	HT1	MT	2683	G	A
100T	HT1	MT	2833	C	T
100T	HT1	MT	2881	C	A
100T	HT1	MT	2962	C	T
100T	HT1	MT	3196	T	C
100T	HT1	MT	3555	T	C
100T	HT1	MT	3641	G	A
100T	HT1	MT	4591	G	A
100T	HT1	MT	5367	C	T
100T	HT1	MT	5444	T	C
100T	HT1	MT	5700	G	A
100T	HT1	MT	5871	G	A
100T	HT1	MT	6065	A	G
100T	HT1	MT	6302	A	G
100T	HT1	MT	6610	T	C
100T	HT1	MT	7401	T	C
100T	HT1	MT	8067	G	A
100T	HT1	MT	8242	G	A
100T	HT1	MT	8281	T	C
100T	HT1	MT	8368	C	T
100T	HT1	MT	8807	G	A
100T	HT1	MT	9790	G	A
100T	HT1	MT	9896	T	C
100T	HT1	MT	10149	T	C
100T	HT1	MT	10304	G	A
100T	HT1	MT	10992	G	A
100T	HT1	MT	11410	G	A
100T	HT1	MT	11643	T	C
100T	HT1	MT	11657	C	A
100T	HT1	MT	11813	A	G
100T	HT1	MT	12505	T	C
100T	HT1	MT	12721	T	C
100T	HT1	MT	13299	T	A
100T	HT1	MT	13348	G	A
100T	HT1	MT	13535	C	A
100T	HT1	MT	13689	T	C
100T	HT1	MT	13830	T	C
100T	HT1	MT	14895	T	G
100T	HT1	MT	15011	G	A
100T	HT1	MT	15214	G	A
100T	HT1	MT	15505	T	C
100T	HT1	MT	15625	T	C
100T	HT1	MT	15627	A	G
100T	HT1	MT	15632	C	T
100T	HT1	MT	15639	T	A
100T	HT1	MT	15814	C	T
100T	HT1	MT	16025	T	C
101T	HT2	MT	3179	A	T
101T	HT2	MT	3569	G	A
101T	HT2	MT	4238	T	C
101T	HT2	MT	5367	C	T
101T	HT2	MT	5444	T	C
101T	HT2	MT	6065	A	G
101T	HT2	MT	6257	G	A
101T	HT2	MT	7590	C	T
101T	HT2	MT	8296	G	A
101T	HT2	MT	8368	C	T
101T	HT2	MT	8807	G	A
101T	HT2	MT	9994	A	T
101T	HT2	MT	12443	T	C
101T	HT2	MT	13299	T	A
101T	HT2	MT	13712	G	A
101T	HT2	MT	13721	G	A
101T	HT2	MT	15814	C	T
101T	HT2	MT	16025	T	C
1023T	HT2	MT	870	G	A
1023T	HT2	MT	5367	C	T
1023T	HT2	MT	5444	T	C
1023T	HT2	MT	5646	A	G
1023T	HT2	MT	6065	A	G
1023T	HT2	MT	6257	G	A
1023T	HT2	MT	6455	T	C
1023T	HT2	MT	8368	C	T
1023T	HT2	MT	8699	C	T
1023T	HT2	MT	8807	G	A
1023T	HT2	MT	12199	T	C
1023T	HT2	MT	13299	T	A
1023T	HT2	MT	13944	C	T
1023T	HT2	MT	14242	C	T
1023T	HT2	MT	15814	C	T
1023T	HT2	MT	16025	T	C
1024T1	HT2	MT	870	G	A
1024T1	HT2	MT	5367	C	T
1024T1	HT2	MT	5444	T	C
1024T1	HT2	MT	5646	A	G
1024T1	HT2	MT	6065	A	G
1024T1	HT2	MT	6257	G	A
1024T1	HT2	MT	6455	T	C
1024T1	HT2	MT	8368	C	T
1024T1	HT2	MT	8699	C	T
1024T1	HT2	MT	8807	G	A
1024T1	HT2	MT	12199	T	C
1024T1	HT2	MT	13299	T	A
1024T1	HT2	MT	13944	C	T
1024T1	HT2	MT	14242	C	T
1024T1	HT2	MT	15814	C	T
1024T1	HT2	MT	16025	T	C
1026T	HT1	MT	349	G	A
1026T	HT1	MT	559	G	A
1026T	HT1	MT	1010	G	A
1026T	HT1	MT	1782	T	C
1026T	HT1	MT	2683	G	A
1026T	HT1	MT	2833	C	T
1026T	HT1	MT	2962	C	T
1026T	HT1	MT	3196	T	C
1026T	HT1	MT	3641	G	A
1026T	HT1	MT	4591	G	A
1026T	HT1	MT	5367	C	T
1026T	HT1	MT	5444	T	C
1026T	HT1	MT	5700	G	A
1026T	HT1	MT	6065	A	G
1026T	HT1	MT	6302	A	G
1026T	HT1	MT	8067	G	A
1026T	HT1	MT	8242	G	A
1026T	HT1	MT	8281	T	C
1026T	HT1	MT	8368	C	T
1026T	HT1	MT	8807	G	A
1026T	HT1	MT	9385	G	A
1026T	HT1	MT	9790	G	A
1026T	HT1	MT	9896	T	C
1026T	HT1	MT	10304	G	A
1026T	HT1	MT	10386	G	A
1026T	HT1	MT	10992	G	A
1026T	HT1	MT	11096	T	C
1026T	HT1	MT	11643	T	C
1026T	HT1	MT	11657	C	A
1026T	HT1	MT	11813	A	G
1026T	HT1	MT	12505	T	C
1026T	HT1	MT	12628	C	A
1026T	HT1	MT	13299	T	A
1026T	HT1	MT	13633	T	C
1026T	HT1	MT	15011	G	A
1026T	HT1	MT	15137	C	T
1026T	HT1	MT	15214	G	A
1026T	HT1	MT	15493	G	T
1026T	HT1	MT	15505	T	C
1026T	HT1	MT	15627	A	G
1026T	HT1	MT	15632	C	T
1026T	HT1	MT	15639	T	A
1026T	HT1	MT	15814	C	T
1026T	HT1	MT	16025	T	C
102T	HT2	MT	3179	A	T
102T	HT2	MT	3569	G	A
102T	HT2	MT	4238	T	C
102T	HT2	MT	5367	C	T
102T	HT2	MT	5444	T	C
102T	HT2	MT	6065	A	G
102T	HT2	MT	6257	G	A
102T	HT2	MT	7184	A	G
102T	HT2	MT	7590	C	T
102T	HT2	MT	8296	G	A
102T	HT2	MT	8368	C	T
102T	HT2	MT	8807	G	A
102T	HT2	MT	9994	A	T
102T	HT2	MT	13299	T	A
102T	HT2	MT	13712	G	A
102T	HT2	MT	13721	G	A
102T	HT2	MT	15814	C	T
102T	HT2	MT	16025	T	C
103T	HT2	MT	3179	A	T
103T	HT2	MT	3569	G	A
103T	HT2	MT	4238	T	C
103T	HT2	MT	5367	C	T
103T	HT2	MT	5444	T	C
103T	HT2	MT	6065	A	G
103T	HT2	MT	6257	G	A
103T	HT2	MT	7590	C	T
103T	HT2	MT	8296	G	A
103T	HT2	MT	8368	C	T
103T	HT2	MT	8807	G	A
103T	HT2	MT	9994	A	T
103T	HT2	MT	12108	G	A
103T	HT2	MT	13299	T	A
103T	HT2	MT	13712	G	A
103T	HT2	MT	13721	G	A
103T	HT2	MT	15560	G	A
103T	HT2	MT	15814	C	T
103T	HT2	MT	16025	T	C
1040T	HT1	MT	349	G	A
1040T	HT1	MT	559	G	A
1040T	HT1	MT	1010	G	A
1040T	HT1	MT	1782	T	C
1040T	HT1	MT	2683	G	A
1040T	HT1	MT	2833	C	T
1040T	HT1	MT	2962	C	T
1040T	HT1	MT	3196	T	C
1040T	HT1	MT	3641	G	A
1040T	HT1	MT	4591	G	A
1040T	HT1	MT	5367	C	T
1040T	HT1	MT	5444	T	C
1040T	HT1	MT	5700	G	A
1040T	HT1	MT	6065	A	G
1040T	HT1	MT	6302	A	G
1040T	HT1	MT	8067	G	A
1040T	HT1	MT	8242	G	A
1040T	HT1	MT	8281	T	C
1040T	HT1	MT	8368	C	T
1040T	HT1	MT	8807	G	A
1040T	HT1	MT	9385	G	A
1040T	HT1	MT	9790	G	A
1040T	HT1	MT	9896	T	C
1040T	HT1	MT	10304	G	A
1040T	HT1	MT	10386	G	A
1040T	HT1	MT	10992	G	A
1040T	HT1	MT	11643	T	C
1040T	HT1	MT	11657	C	A
1040T	HT1	MT	11754	T	C
1040T	HT1	MT	11813	A	G
1040T	HT1	MT	12505	T	C
1040T	HT1	MT	12628	C	A
1040T	HT1	MT	13299	T	A
1040T	HT1	MT	13633	T	C
1040T	HT1	MT	15011	G	A
1040T	HT1	MT	15137	C	T
1040T	HT1	MT	15214	G	A
1040T	HT1	MT	15493	G	T
1040T	HT1	MT	15505	T	C
1040T	HT1	MT	15627	A	G
1040T	HT1	MT	15632	C	T
1040T	HT1	MT	15639	T	A
1040T	HT1	MT	15814	C	T
1040T	HT1	MT	15959	C	T
1040T	HT1	MT	16025	T	C
1040T	HT1	MT	16083	A	G
1041T	HT1	MT	349	G	A
1041T	HT1	MT	559	G	A
1041T	HT1	MT	1010	G	A
1041T	HT1	MT	1782	T	C
1041T	HT1	MT	2683	G	A
1041T	HT1	MT	2833	C	T
1041T	HT1	MT	2962	C	T
1041T	HT1	MT	3196	T	C
1041T	HT1	MT	3641	G	A
1041T	HT1	MT	4591	G	A
1041T	HT1	MT	5367	C	T
1041T	HT1	MT	5444	T	C
1041T	HT1	MT	5700	G	A
1041T	HT1	MT	6065	A	G
1041T	HT1	MT	6302	A	G
1041T	HT1	MT	8067	G	A
1041T	HT1	MT	8242	G	A
1041T	HT1	MT	8281	T	C
1041T	HT1	MT	8368	C	T
1041T	HT1	MT	8807	G	A
1041T	HT1	MT	9385	G	A
1041T	HT1	MT	9790	G	A
1041T	HT1	MT	9896	T	C
1041T	HT1	MT	10304	G	A
1041T	HT1	MT	10386	G	A
1041T	HT1	MT	10992	G	A
1041T	HT1	MT	11643	T	C
1041T	HT1	MT	11657	C	A
1041T	HT1	MT	11754	T	C
1041T	HT1	MT	11813	A	G
1041T	HT1	MT	12505	T	C
1041T	HT1	MT	12628	C	A
1041T	HT1	MT	13299	T	A
1041T	HT1	MT	13633	T	C
1041T	HT1	MT	15011	G	A
1041T	HT1	MT	15137	C	T
1041T	HT1	MT	15214	G	A
1041T	HT1	MT	15493	G	T
1041T	HT1	MT	15505	T	C
1041T	HT1	MT	15627	A	G
1041T	HT1	MT	15632	C	T
1041T	HT1	MT	15639	T	A
1041T	HT1	MT	15814	C	T
1041T	HT1	MT	15959	C	T
1041T	HT1	MT	16025	T	C
1041T	HT1	MT	16083	A	G
1042T	HT1	MT	349	G	A
1042T	HT1	MT	559	G	A
1042T	HT1	MT	1010	G	A
1042T	HT1	MT	1782	T	C
1042T	HT1	MT	2683	G	A
1042T	HT1	MT	2833	C	T
1042T	HT1	MT	2962	C	T
1042T	HT1	MT	3196	T	C
1042T	HT1	MT	3641	G	A
1042T	HT1	MT	4591	G	A
1042T	HT1	MT	5367	C	T
1042T	HT1	MT	5444	T	C
1042T	HT1	MT	5700	G	A
1042T	HT1	MT	6065	A	G
1042T	HT1	MT	6302	A	G
1042T	HT1	MT	8067	G	A
1042T	HT1	MT	8242	G	A
1042T	HT1	MT	8281	T	C
1042T	HT1	MT	8368	C	T
1042T	HT1	MT	8807	G	A
1042T	HT1	MT	9385	G	A
1042T	HT1	MT	9790	G	A
1042T	HT1	MT	9896	T	C
1042T	HT1	MT	10304	G	A
1042T	HT1	MT	10386	G	A
1042T	HT1	MT	10992	G	A
1042T	HT1	MT	11643	T	C
1042T	HT1	MT	11657	C	A
1042T	HT1	MT	11754	T	C
1042T	HT1	MT	11813	A	G
1042T	HT1	MT	12505	T	C
1042T	HT1	MT	12628	C	A
1042T	HT1	MT	13299	T	A
1042T	HT1	MT	13633	T	C
1042T	HT1	MT	15011	G	A
1042T	HT1	MT	15137	C	T
1042T	HT1	MT	15214	G	A
1042T	HT1	MT	15493	G	T
1042T	HT1	MT	15505	T	C
1042T	HT1	MT	15627	A	G
1042T	HT1	MT	15632	C	T
1042T	HT1	MT	15639	T	A
1042T	HT1	MT	15814	C	T
1042T	HT1	MT	15959	C	T
1042T	HT1	MT	16025	T	C
1042T	HT1	MT	16083	A	G
1049T	HT2	MT	3569	G	A
1049T	HT2	MT	4238	T	C
1049T	HT2	MT	5367	C	T
1049T	HT2	MT	5444	T	C
1049T	HT2	MT	6065	A	G
1049T	HT2	MT	6257	G	A
1049T	HT2	MT	6841	G	A
1049T	HT2	MT	7322	G	A
1049T	HT2	MT	7729	T	C
1049T	HT2	MT	8296	G	A
1049T	HT2	MT	8368	C	T
1049T	HT2	MT	8807	G	A
1049T	HT2	MT	13299	T	A
1049T	HT2	MT	14501	T	C
1049T	HT2	MT	15086	G	A
1049T	HT2	MT	15814	C	T
1049T	HT2	MT	16025	T	C
104T	HT2	MT	3179	A	T
104T	HT2	MT	3569	G	A
104T	HT2	MT	4238	T	C
104T	HT2	MT	4814	G	A
104T	HT2	MT	5367	C	T
104T	HT2	MT	5444	T	C
104T	HT2	MT	6065	A	G
104T	HT2	MT	6257	G	A
104T	HT2	MT	7590	C	T
104T	HT2	MT	8296	G	A
104T	HT2	MT	8368	C	T
104T	HT2	MT	8807	G	A
104T	HT2	MT	9994	A	T
104T	HT2	MT	13299	T	A
104T	HT2	MT	13712	G	A
104T	HT2	MT	13721	G	A
104T	HT2	MT	15814	C	T
104T	HT2	MT	16025	T	C
1050T	HT2	MT	3569	G	A
1050T	HT2	MT	4238	T	C
1050T	HT2	MT	5367	C	T
1050T	HT2	MT	5444	T	C
1050T	HT2	MT	6065	A	G
1050T	HT2	MT	6257	G	A
1050T	HT2	MT	6841	G	A
1050T	HT2	MT	7322	G	A
1050T	HT2	MT	7729	T	C
1050T	HT2	MT	8296	G	A
1050T	HT2	MT	8368	C	T
1050T	HT2	MT	8807	G	A
1050T	HT2	MT	8976	A	G
1050T	HT2	MT	13089	T	C
1050T	HT2	MT	13299	T	A
1050T	HT2	MT	14501	T	C
1050T	HT2	MT	15814	C	T
1050T	HT2	MT	16025	T	C
1051T	HT2	MT	3167	T	C
1051T	HT2	MT	3569	G	A
1051T	HT2	MT	4238	T	C
1051T	HT2	MT	5367	C	T
1051T	HT2	MT	5444	T	C
1051T	HT2	MT	6065	A	G
1051T	HT2	MT	6257	G	A
1051T	HT2	MT	6841	G	A
1051T	HT2	MT	7322	G	A
1051T	HT2	MT	7729	T	C
1051T	HT2	MT	8296	G	A
1051T	HT2	MT	8368	C	T
1051T	HT2	MT	8807	G	A
1051T	HT2	MT	13299	T	A
1051T	HT2	MT	14501	T	C
1051T	HT2	MT	15814	C	T
1051T	HT2	MT	16025	T	C
106T	HT2	MT	3179	A	T
106T	HT2	MT	3569	G	A
106T	HT2	MT	4238	T	C
106T	HT2	MT	5367	C	T
106T	HT2	MT	5444	T	C
106T	HT2	MT	6065	A	G
106T	HT2	MT	6257	G	A
106T	HT2	MT	7590	C	T
106T	HT2	MT	8296	G	A
106T	HT2	MT	8368	C	T
106T	HT2	MT	8807	G	A
106T	HT2	MT	9994	A	T
106T	HT2	MT	13299	T	A
106T	HT2	MT	13712	G	A
106T	HT2	MT	13721	G	A
106T	HT2	MT	15814	C	T
106T	HT2	MT	16025	T	C
1077T	HT2	MT	3569	G	A
1077T	HT2	MT	4238	T	C
1077T	HT2	MT	5367	C	T
1077T	HT2	MT	5444	T	C
1077T	HT2	MT	6065	A	G
1077T	HT2	MT	6257	G	A
1077T	HT2	MT	6841	G	A
1077T	HT2	MT	7322	G	A
1077T	HT2	MT	8296	G	A
1077T	HT2	MT	8368	C	T
1077T	HT2	MT	8807	G	A
1077T	HT2	MT	9893	A	T
1077T	HT2	MT	12332	C	T
1077T	HT2	MT	13299	T	A
1077T	HT2	MT	13707	A	C
1077T	HT2	MT	14501	T	C
1077T	HT2	MT	15814	C	T
1077T	HT2	MT	16025	T	C
1080T	HT2	MT	2252	G	A
1080T	HT2	MT	3569	G	A
1080T	HT2	MT	3628	A	C
1080T	HT2	MT	3859	A	T
1080T	HT2	MT	4238	T	C
1080T	HT2	MT	5367	C	T
1080T	HT2	MT	5444	T	C
1080T	HT2	MT	6065	A	G
1080T	HT2	MT	6257	G	A
1080T	HT2	MT	6270	G	A
1080T	HT2	MT	8296	G	A
1080T	HT2	MT	8368	C	T
1080T	HT2	MT	8807	G	A
1080T	HT2	MT	10570	G	A
1080T	HT2	MT	12972	G	A
1080T	HT2	MT	13299	T	A
1080T	HT2	MT	14753	G	A
1080T	HT2	MT	14957	G	A
1080T	HT2	MT	15814	C	T
1080T	HT2	MT	16025	T	C
1082T	HT2	MT	3569	G	A
1082T	HT2	MT	3628	A	C
1082T	HT2	MT	3859	A	T
1082T	HT2	MT	4238	T	C
1082T	HT2	MT	5367	C	T
1082T	HT2	MT	5444	T	C
1082T	HT2	MT	6065	A	G
1082T	HT2	MT	6257	G	A
1082T	HT2	MT	6270	G	A
1082T	HT2	MT	8296	G	A
1082T	HT2	MT	8368	C	T
1082T	HT2	MT	8807	G	A
1082T	HT2	MT	12972	G	A
1082T	HT2	MT	13299	T	A
1082T	HT2	MT	14753	G	A
1082T	HT2	MT	14957	G	A
1082T	HT2	MT	15814	C	T
1082T	HT2	MT	16025	T	C
1083T	HT2	MT	3569	G	A
1083T	HT2	MT	3628	A	C
1083T	HT2	MT	3859	A	T
1083T	HT2	MT	4238	T	C
1083T	HT2	MT	5367	C	T
1083T	HT2	MT	5444	T	C
1083T	HT2	MT	6065	A	G
1083T	HT2	MT	6257	G	A
1083T	HT2	MT	6270	G	A
1083T	HT2	MT	8296	G	A
1083T	HT2	MT	8368	C	T
1083T	HT2	MT	8807	G	A
1083T	HT2	MT	12972	G	A
1083T	HT2	MT	13299	T	A
1083T	HT2	MT	14753	G	A
1083T	HT2	MT	14957	G	A
1083T	HT2	MT	15814	C	T
1083T	HT2	MT	16025	T	C
1084T	HT2	MT	3569	G	A
1084T	HT2	MT	3628	A	C
1084T	HT2	MT	3859	A	T
1084T	HT2	MT	4238	T	C
1084T	HT2	MT	5367	C	T
1084T	HT2	MT	5444	T	C
1084T	HT2	MT	6065	A	G
1084T	HT2	MT	6257	G	A
1084T	HT2	MT	6270	G	A
1084T	HT2	MT	7938	G	A
1084T	HT2	MT	8296	G	A
1084T	HT2	MT	8333	T	C
1084T	HT2	MT	8368	C	T
1084T	HT2	MT	8807	G	A
1084T	HT2	MT	12972	G	A
1084T	HT2	MT	13163	A	G
1084T	HT2	MT	13299	T	A
1084T	HT2	MT	14957	G	A
1084T	HT2	MT	15814	C	T
1084T	HT2	MT	16025	T	C
1086T	HT2	MT	3569	G	A
1086T	HT2	MT	3628	A	C
1086T	HT2	MT	3859	A	T
1086T	HT2	MT	4238	T	C
1086T	HT2	MT	5367	C	T
1086T	HT2	MT	5444	T	C
1086T	HT2	MT	6065	A	G
1086T	HT2	MT	6257	G	A
1086T	HT2	MT	6270	G	A
1086T	HT2	MT	8296	G	A
1086T	HT2	MT	8368	C	T
1086T	HT2	MT	8807	G	A
1086T	HT2	MT	12972	G	A
1086T	HT2	MT	13299	T	A
1086T	HT2	MT	14957	G	A
1086T	HT2	MT	15814	C	T
1086T	HT2	MT	16025	T	C
1088T	HT2	MT	3569	G	A
1088T	HT2	MT	3628	A	C
1088T	HT2	MT	3859	A	T
1088T	HT2	MT	4238	T	C
1088T	HT2	MT	5367	C	T
1088T	HT2	MT	5444	T	C
1088T	HT2	MT	6065	A	G
1088T	HT2	MT	6257	G	A
1088T	HT2	MT	6270	G	A
1088T	HT2	MT	8296	G	A
1088T	HT2	MT	8368	C	T
1088T	HT2	MT	8807	G	A
1088T	HT2	MT	12972	G	A
1088T	HT2	MT	13299	T	A
1088T	HT2	MT	13508	T	C
1088T	HT2	MT	14753	G	A
1088T	HT2	MT	14957	G	A
1088T	HT2	MT	15098	C	T
1088T	HT2	MT	15814	C	T
1088T	HT2	MT	16025	T	C
1089T	HT2	MT	3569	G	A
1089T	HT2	MT	3628	A	C
1089T	HT2	MT	3859	A	T
1089T	HT2	MT	4238	T	C
1089T	HT2	MT	5367	C	T
1089T	HT2	MT	5444	T	C
1089T	HT2	MT	6065	A	G
1089T	HT2	MT	6257	G	A
1089T	HT2	MT	6270	G	A
1089T	HT2	MT	8296	G	A
1089T	HT2	MT	8368	C	T
1089T	HT2	MT	8807	G	A
1089T	HT2	MT	12972	G	A
1089T	HT2	MT	13299	T	A
1089T	HT2	MT	14957	G	A
1089T	HT2	MT	15814	C	T
1089T	HT2	MT	16025	T	C
108T	HT2	MT	3179	A	T
108T	HT2	MT	3569	G	A
108T	HT2	MT	4238	T	C
108T	HT2	MT	5367	C	T
108T	HT2	MT	5444	T	C
108T	HT2	MT	6065	A	G
108T	HT2	MT	6257	G	A
108T	HT2	MT	7590	C	T
108T	HT2	MT	8296	G	A
108T	HT2	MT	8368	C	T
108T	HT2	MT	8807	G	A
108T	HT2	MT	9994	A	T
108T	HT2	MT	13299	T	A
108T	HT2	MT	13712	G	A
108T	HT2	MT	13721	G	A
108T	HT2	MT	14511	T	C
108T	HT2	MT	15814	C	T
108T	HT2	MT	16025	T	C
1090T1	HT2	MT	2966	G	T
1090T1	HT2	MT	3569	G	A
1090T1	HT2	MT	3628	A	C
1090T1	HT2	MT	3859	A	T
1090T1	HT2	MT	4238	T	C
1090T1	HT2	MT	5116	T	C
1090T1	HT2	MT	5367	C	T
1090T1	HT2	MT	5444	T	C
1090T1	HT2	MT	6065	A	G
1090T1	HT2	MT	6257	G	A
1090T1	HT2	MT	6270	G	A
1090T1	HT2	MT	8296	G	A
1090T1	HT2	MT	8368	C	T
1090T1	HT2	MT	8807	G	A
1090T1	HT2	MT	10084	G	A
1090T1	HT2	MT	12972	G	A
1090T1	HT2	MT	13299	T	A
1090T1	HT2	MT	13640	G	A
1090T1	HT2	MT	14957	G	A
1090T1	HT2	MT	15814	C	T
1090T1	HT2	MT	16025	T	C
1094T	HT2	MT	3569	G	A
1094T	HT2	MT	3628	A	C
1094T	HT2	MT	3859	A	T
1094T	HT2	MT	4238	T	C
1094T	HT2	MT	5367	C	T
1094T	HT2	MT	5444	T	C
1094T	HT2	MT	6065	A	G
1094T	HT2	MT	6257	G	A
1094T	HT2	MT	6270	G	A
1094T	HT2	MT	8296	G	A
1094T	HT2	MT	8368	C	T
1094T	HT2	MT	8807	G	A
1094T	HT2	MT	12972	G	A
1094T	HT2	MT	13299	T	A
1094T	HT2	MT	14139	A	G
1094T	HT2	MT	14957	G	A
1094T	HT2	MT	15493	G	A
1094T	HT2	MT	15814	C	T
1094T	HT2	MT	16025	T	C
1099T	HT2	MT	3100	A	G
1099T	HT2	MT	3569	G	A
1099T	HT2	MT	3628	A	C
1099T	HT2	MT	3859	A	T
1099T	HT2	MT	4238	T	C
1099T	HT2	MT	5367	C	T
1099T	HT2	MT	5444	T	C
1099T	HT2	MT	6065	A	G
1099T	HT2	MT	6257	G	A
1099T	HT2	MT	6270	G	A
1099T	HT2	MT	8296	G	A
1099T	HT2	MT	8368	C	T
1099T	HT2	MT	8807	G	A
1099T	HT2	MT	12972	G	A
1099T	HT2	MT	13299	T	A
1099T	HT2	MT	14957	G	A
1099T	HT2	MT	15814	C	T
1099T	HT2	MT	16025	T	C
109T	HT2	MT	3179	A	T
109T	HT2	MT	3569	G	A
109T	HT2	MT	4238	T	C
109T	HT2	MT	5367	C	T
109T	HT2	MT	5444	T	C
109T	HT2	MT	6065	A	G
109T	HT2	MT	6257	G	A
109T	HT2	MT	7590	C	T
109T	HT2	MT	8296	G	A
109T	HT2	MT	8368	C	T
109T	HT2	MT	8807	G	A
109T	HT2	MT	9994	A	T
109T	HT2	MT	13299	T	A
109T	HT2	MT	13712	G	A
109T	HT2	MT	13721	G	A
109T	HT2	MT	14511	T	C
109T	HT2	MT	15814	C	T
109T	HT2	MT	16025	T	C
1104T	HT1	MT	5367	C	T
1104T	HT1	MT	5444	T	C
1104T	HT1	MT	5700	G	A
1104T	HT1	MT	5871	G	A
1104T	HT1	MT	6302	A	G
1104T	HT1	MT	6566	C	T
1104T	HT1	MT	6610	T	C
1104T	HT1	MT	6726	A	G
1104T	HT1	MT	7058	T	C
1104T	HT1	MT	8067	G	A
1104T	HT1	MT	8242	G	A
1104T	HT1	MT	8281	T	C
1104T	HT1	MT	8368	C	T
1104T	HT1	MT	8426	G	A
1104T	HT1	MT	8492	G	A
1104T	HT1	MT	8807	G	A
1104T	HT1	MT	8988	C	A
1104T	HT1	MT	9790	G	A
1104T	HT1	MT	9896	T	C
1104T	HT1	MT	10304	G	A
1104T	HT1	MT	10992	G	A
1104T	HT1	MT	11286	A	T
1104T	HT1	MT	11346	G	T
1104T	HT1	MT	11410	G	A
1104T	HT1	MT	11568	T	C
1104T	HT1	MT	11643	T	C
1104T	HT1	MT	11657	C	A
1104T	HT1	MT	11813	A	G
1104T	HT1	MT	12013	G	A
1104T	HT1	MT	12420	G	A
1104T	HT1	MT	12505	T	C
1104T	HT1	MT	13299	T	A
1104T	HT1	MT	13324	C	T
1104T	HT1	MT	13535	C	A
1104T	HT1	MT	14336	G	A
1104T	HT1	MT	15011	G	A
1104T	HT1	MT	15214	G	A
1104T	HT1	MT	15505	T	C
1104T	HT1	MT	15625	T	C
1104T	HT1	MT	15627	A	G
1104T	HT1	MT	15632	C	T
1104T	HT1	MT	15639	T	A
1104T	HT1	MT	15814	C	T
1104T	HT1	MT	16025	T	C
1106T	HT1	MT	529	A	G
1106T	HT1	MT	1065	G	A
1106T	HT1	MT	5367	C	T
1106T	HT1	MT	5444	T	C
1106T	HT1	MT	5700	G	A
1106T	HT1	MT	5871	G	A
1106T	HT1	MT	6302	A	G
1106T	HT1	MT	6610	T	C
1106T	HT1	MT	6726	A	G
1106T	HT1	MT	7058	T	C
1106T	HT1	MT	8067	G	A
1106T	HT1	MT	8242	G	A
1106T	HT1	MT	8281	T	C
1106T	HT1	MT	8368	C	T
1106T	HT1	MT	8426	G	A
1106T	HT1	MT	8492	G	A
1106T	HT1	MT	8807	G	A
1106T	HT1	MT	9762	C	T
1106T	HT1	MT	9790	G	A
1106T	HT1	MT	9896	T	C
1106T	HT1	MT	10304	G	A
1106T	HT1	MT	10992	G	A
1106T	HT1	MT	11346	G	T
1106T	HT1	MT	11410	G	A
1106T	HT1	MT	11643	T	C
1106T	HT1	MT	11657	C	A
1106T	HT1	MT	11813	A	G
1106T	HT1	MT	12013	G	A
1106T	HT1	MT	12420	G	A
1106T	HT1	MT	12505	T	C
1106T	HT1	MT	13299	T	A
1106T	HT1	MT	13535	C	A
1106T	HT1	MT	15011	G	A
1106T	HT1	MT	15214	G	A
1106T	HT1	MT	15505	T	C
1106T	HT1	MT	15625	T	C
1106T	HT1	MT	15627	A	G
1106T	HT1	MT	15632	C	T
1106T	HT1	MT	15639	T	A
1106T	HT1	MT	15800	T	C
1106T	HT1	MT	15814	C	T
1159T1	HT1	MT	483	C	T
1159T1	HT1	MT	1191	G	A
1159T1	HT1	MT	2595	G	A
1159T1	HT1	MT	5367	C	T
1159T1	HT1	MT	5444	T	C
1159T1	HT1	MT	5700	G	A
1159T1	HT1	MT	5871	G	A
1159T1	HT1	MT	6302	A	G
1159T1	HT1	MT	6610	T	C
1159T1	HT1	MT	6726	A	G
1159T1	HT1	MT	7058	T	C
1159T1	HT1	MT	8067	G	A
1159T1	HT1	MT	8242	G	A
1159T1	HT1	MT	8281	T	C
1159T1	HT1	MT	8368	C	T
1159T1	HT1	MT	8426	G	A
1159T1	HT1	MT	8492	G	A
1159T1	HT1	MT	8807	G	A
1159T1	HT1	MT	9154	G	A
1159T1	HT1	MT	9385	G	A
1159T1	HT1	MT	9790	G	A
1159T1	HT1	MT	9896	T	C
1159T1	HT1	MT	10304	G	A
1159T1	HT1	MT	10992	G	A
1159T1	HT1	MT	11346	G	T
1159T1	HT1	MT	11410	G	A
1159T1	HT1	MT	11643	T	C
1159T1	HT1	MT	11657	C	A
1159T1	HT1	MT	11813	A	G
1159T1	HT1	MT	11998	T	C
1159T1	HT1	MT	12013	G	A
1159T1	HT1	MT	12218	T	C
1159T1	HT1	MT	12420	G	A
1159T1	HT1	MT	12505	T	C
1159T1	HT1	MT	12901	T	C
1159T1	HT1	MT	13299	T	A
1159T1	HT1	MT	13535	C	A
1159T1	HT1	MT	15011	G	A
1159T1	HT1	MT	15214	G	A
1159T1	HT1	MT	15505	T	C
1159T1	HT1	MT	15625	T	C
1159T1	HT1	MT	15627	A	G
1159T1	HT1	MT	15632	C	T
1159T1	HT1	MT	15639	T	A
1159T1	HT1	MT	15814	C	T
1159T1	HT1	MT	16025	T	C
1160T	HT1	MT	2595	G	A
1160T	HT1	MT	5367	C	T
1160T	HT1	MT	5444	T	C
1160T	HT1	MT	5700	G	A
1160T	HT1	MT	5871	G	A
1160T	HT1	MT	6302	A	G
1160T	HT1	MT	6610	T	C
1160T	HT1	MT	6726	A	G
1160T	HT1	MT	7058	T	C
1160T	HT1	MT	8067	G	A
1160T	HT1	MT	8242	G	A
1160T	HT1	MT	8281	T	C
1160T	HT1	MT	8368	C	T
1160T	HT1	MT	8426	G	A
1160T	HT1	MT	8492	G	A
1160T	HT1	MT	8807	G	A
1160T	HT1	MT	9385	G	A
1160T	HT1	MT	9790	G	A
1160T	HT1	MT	9896	T	C
1160T	HT1	MT	10304	G	A
1160T	HT1	MT	10992	G	A
1160T	HT1	MT	11346	G	T
1160T	HT1	MT	11410	G	A
1160T	HT1	MT	11643	T	C
1160T	HT1	MT	11657	C	A
1160T	HT1	MT	11813	A	G
1160T	HT1	MT	12013	G	A
1160T	HT1	MT	12420	G	A
1160T	HT1	MT	12505	T	C
1160T	HT1	MT	12901	T	C
1160T	HT1	MT	13299	T	A
1160T	HT1	MT	13535	C	A
1160T	HT1	MT	15011	G	A
1160T	HT1	MT	15214	G	A
1160T	HT1	MT	15505	T	C
1160T	HT1	MT	15625	T	C
1160T	HT1	MT	15627	A	G
1160T	HT1	MT	15632	C	T
1160T	HT1	MT	15639	T	A
1160T	HT1	MT	15814	C	T
1160T	HT1	MT	16025	T	C
1161T	HT1	MT	2595	G	A
1161T	HT1	MT	5367	C	T
1161T	HT1	MT	5444	T	C
1161T	HT1	MT	5700	G	A
1161T	HT1	MT	5871	G	A
1161T	HT1	MT	6302	A	G
1161T	HT1	MT	6610	T	C
1161T	HT1	MT	6726	A	G
1161T	HT1	MT	7058	T	C
1161T	HT1	MT	8067	G	A
1161T	HT1	MT	8242	G	A
1161T	HT1	MT	8281	T	C
1161T	HT1	MT	8368	C	T
1161T	HT1	MT	8426	G	A
1161T	HT1	MT	8492	G	A
1161T	HT1	MT	8807	G	A
1161T	HT1	MT	9385	G	A
1161T	HT1	MT	9790	G	A
1161T	HT1	MT	9896	T	C
1161T	HT1	MT	10304	G	A
1161T	HT1	MT	10992	G	A
1161T	HT1	MT	11346	G	T
1161T	HT1	MT	11410	G	A
1161T	HT1	MT	11643	T	C
1161T	HT1	MT	11657	C	A
1161T	HT1	MT	11813	A	G
1161T	HT1	MT	12013	G	A
1161T	HT1	MT	12420	G	A
1161T	HT1	MT	12505	T	C
1161T	HT1	MT	13299	T	A
1161T	HT1	MT	13535	C	A
1161T	HT1	MT	15011	G	A
1161T	HT1	MT	15214	G	A
1161T	HT1	MT	15505	T	C
1161T	HT1	MT	15625	T	C
1161T	HT1	MT	15627	A	G
1161T	HT1	MT	15632	C	T
1161T	HT1	MT	15639	T	A
1161T	HT1	MT	15814	C	T
1161T	HT1	MT	16025	T	C
1166T	HT1	MT	349	G	A
1166T	HT1	MT	559	G	A
1166T	HT1	MT	1010	G	A
1166T	HT1	MT	1782	T	C
1166T	HT1	MT	2683	G	A
1166T	HT1	MT	2833	C	T
1166T	HT1	MT	2962	C	T
1166T	HT1	MT	3196	T	C
1166T	HT1	MT	3641	G	A
1166T	HT1	MT	4256	G	A
1166T	HT1	MT	4591	G	A
1166T	HT1	MT	4797	G	A
1166T	HT1	MT	5367	C	T
1166T	HT1	MT	5444	T	C
1166T	HT1	MT	5700	G	A
1166T	HT1	MT	6065	A	G
1166T	HT1	MT	6302	A	G
1166T	HT1	MT	7508	G	A
1166T	HT1	MT	8067	G	A
1166T	HT1	MT	8242	G	A
1166T	HT1	MT	8265	A	C
1166T	HT1	MT	8281	T	C
1166T	HT1	MT	8368	C	T
1166T	HT1	MT	8807	G	A
1166T	HT1	MT	9385	G	A
1166T	HT1	MT	9790	G	A
1166T	HT1	MT	9835	A	G
1166T	HT1	MT	9896	T	C
1166T	HT1	MT	10304	G	A
1166T	HT1	MT	10992	G	A
1166T	HT1	MT	11643	T	C
1166T	HT1	MT	11657	C	A
1166T	HT1	MT	11813	A	G
1166T	HT1	MT	12177	G	A
1166T	HT1	MT	12505	T	C
1166T	HT1	MT	12863	A	G
1166T	HT1	MT	13299	T	A
1166T	HT1	MT	13633	T	C
1166T	HT1	MT	14249	G	A
1166T	HT1	MT	15011	G	A
1166T	HT1	MT	15137	C	T
1166T	HT1	MT	15214	G	A
1166T	HT1	MT	15493	G	T
1166T	HT1	MT	15505	T	C
1166T	HT1	MT	15627	A	G
1166T	HT1	MT	15639	T	A
1166T	HT1	MT	15652	G	A
1166T	HT1	MT	15814	C	T
1166T	HT1	MT	16025	T	C
1167T1	HT1	MT	349	G	A
1167T1	HT1	MT	845	G	A
1167T1	HT1	MT	950	A	G
1167T1	HT1	MT	1010	G	A
1167T1	HT1	MT	1782	T	C
1167T1	HT1	MT	2683	G	A
1167T1	HT1	MT	2833	C	T
1167T1	HT1	MT	2962	C	T
1167T1	HT1	MT	3181	G	A
1167T1	HT1	MT	3196	T	C
1167T1	HT1	MT	3641	G	A
1167T1	HT1	MT	4591	G	A
1167T1	HT1	MT	5116	T	C
1167T1	HT1	MT	5367	C	T
1167T1	HT1	MT	5444	T	C
1167T1	HT1	MT	5700	G	A
1167T1	HT1	MT	5813	C	T
1167T1	HT1	MT	6065	A	G
1167T1	HT1	MT	6302	A	G
1167T1	HT1	MT	6576	G	A
1167T1	HT1	MT	8067	G	A
1167T1	HT1	MT	8239	T	C
1167T1	HT1	MT	8242	G	A
1167T1	HT1	MT	8281	T	C
1167T1	HT1	MT	8368	C	T
1167T1	HT1	MT	8807	G	A
1167T1	HT1	MT	9001	G	A
1167T1	HT1	MT	9283	T	C
1167T1	HT1	MT	9385	G	A
1167T1	HT1	MT	9790	G	A
1167T1	HT1	MT	9896	T	C
1167T1	HT1	MT	10304	G	A
1167T1	HT1	MT	10911	A	G
1167T1	HT1	MT	10992	G	A
1167T1	HT1	MT	11643	T	C
1167T1	HT1	MT	11657	C	A
1167T1	HT1	MT	11813	A	G
1167T1	HT1	MT	12505	T	C
1167T1	HT1	MT	13079	G	A
1167T1	HT1	MT	13299	T	A
1167T1	HT1	MT	13633	T	C
1167T1	HT1	MT	14379	T	C
1167T1	HT1	MT	15011	G	A
1167T1	HT1	MT	15085	G	A
1167T1	HT1	MT	15214	G	A
1167T1	HT1	MT	15435	G	A
1167T1	HT1	MT	15493	G	A
1167T1	HT1	MT	15505	T	C
1167T1	HT1	MT	15627	A	G
1167T1	HT1	MT	15632	C	T
1167T1	HT1	MT	15639	T	A
1167T1	HT1	MT	15814	C	T
1167T1	HT1	MT	16025	T	C
1167T1	HT1	MT	16643	C	T
1168T	HT2	MT	3569	G	A
1168T	HT2	MT	4238	T	C
1168T	HT2	MT	5367	C	T
1168T	HT2	MT	5444	T	C
1168T	HT2	MT	6065	A	G
1168T	HT2	MT	6257	G	A
1168T	HT2	MT	6423	G	A
1168T	HT2	MT	8296	G	A
1168T	HT2	MT	8368	C	T
1168T	HT2	MT	8807	G	A
1168T	HT2	MT	9187	T	C
1168T	HT2	MT	13299	T	A
1168T	HT2	MT	14876	G	A
1168T	HT2	MT	14957	G	A
1168T	HT2	MT	15814	C	T
1168T	HT2	MT	16025	T	C
1172T	HT14	MT	1351	A	G
1172T	HT14	MT	2683	G	A
1172T	HT14	MT	2962	C	T
1172T	HT14	MT	3196	T	C
1172T	HT14	MT	3738	G	A
1172T	HT14	MT	4303	A	G
1172T	HT14	MT	4940	T	C
1172T	HT14	MT	5367	C	T
1172T	HT14	MT	5444	T	C
1172T	HT14	MT	6065	A	G
1172T	HT14	MT	6401	C	T
1172T	HT14	MT	6554	T	C
1172T	HT14	MT	7593	T	C
1172T	HT14	MT	8281	T	C
1172T	HT14	MT	8368	C	T
1172T	HT14	MT	8807	G	A
1172T	HT14	MT	10611	A	T
1172T	HT14	MT	10992	G	A
1172T	HT14	MT	12200	C	T
1172T	HT14	MT	13299	T	A
1172T	HT14	MT	15214	G	A
1172T	HT14	MT	15620	T	C
1172T	HT14	MT	15627	A	G
1172T	HT14	MT	15639	T	A
1172T	HT14	MT	15814	C	T
1172T	HT14	MT	15955	C	T
1173T	HT2	MT	870	G	A
1173T	HT2	MT	5367	C	T
1173T	HT2	MT	5444	T	C
1173T	HT2	MT	5646	A	G
1173T	HT2	MT	6065	A	G
1173T	HT2	MT	6257	G	A
1173T	HT2	MT	6455	T	C
1173T	HT2	MT	8368	C	T
1173T	HT2	MT	8699	C	T
1173T	HT2	MT	8807	G	A
1173T	HT2	MT	12199	T	C
1173T	HT2	MT	13299	T	A
1173T	HT2	MT	13944	C	T
1173T	HT2	MT	14242	C	T
1173T	HT2	MT	15814	C	T
1173T	HT2	MT	16025	T	C
1178T	HT2	MT	1141	A	T
1178T	HT2	MT	3569	G	A
1178T	HT2	MT	4238	T	C
1178T	HT2	MT	5367	C	T
1178T	HT2	MT	5444	T	C
1178T	HT2	MT	6065	A	G
1178T	HT2	MT	6257	G	A
1178T	HT2	MT	6528	G	A
1178T	HT2	MT	7400	A	G
1178T	HT2	MT	8296	G	A
1178T	HT2	MT	8368	C	T
1178T	HT2	MT	8807	G	A
1178T	HT2	MT	9994	A	T
1178T	HT2	MT	11957	A	G
1178T	HT2	MT	12245	A	G
1178T	HT2	MT	13299	T	A
1178T	HT2	MT	15086	G	A
1178T	HT2	MT	15814	C	T
1178T	HT2	MT	15912	C	T
1178T	HT2	MT	16025	T	C
1190T	HT2	MT	2966	G	T
1190T	HT2	MT	3569	G	A
1190T	HT2	MT	3628	A	C
1190T	HT2	MT	3859	A	T
1190T	HT2	MT	4238	T	C
1190T	HT2	MT	5116	T	C
1190T	HT2	MT	5367	C	T
1190T	HT2	MT	5444	T	C
1190T	HT2	MT	6065	A	G
1190T	HT2	MT	6257	G	A
1190T	HT2	MT	6270	G	A
1190T	HT2	MT	8296	G	A
1190T	HT2	MT	8368	C	T
1190T	HT2	MT	8807	G	A
1190T	HT2	MT	12972	G	A
1190T	HT2	MT	13299	T	A
1190T	HT2	MT	13640	G	A
1190T	HT2	MT	14957	G	A
1190T	HT2	MT	15814	C	T
1190T	HT2	MT	16025	T	C
1195T	HT2	MT	784	G	A
1195T	HT2	MT	3569	G	A
1195T	HT2	MT	3628	A	C
1195T	HT2	MT	3859	A	T
1195T	HT2	MT	4238	T	C
1195T	HT2	MT	5367	C	T
1195T	HT2	MT	5444	T	C
1195T	HT2	MT	6065	A	G
1195T	HT2	MT	6257	G	A
1195T	HT2	MT	6270	G	A
1195T	HT2	MT	8296	G	A
1195T	HT2	MT	8333	T	C
1195T	HT2	MT	8368	C	T
1195T	HT2	MT	8807	G	A
1195T	HT2	MT	12972	G	A
1195T	HT2	MT	13163	A	G
1195T	HT2	MT	13299	T	A
1195T	HT2	MT	14957	G	A
1195T	HT2	MT	15814	C	T
1195T	HT2	MT	16025	T	C
11T	HT2	MT	3179	A	T
11T	HT2	MT	3569	G	A
11T	HT2	MT	4238	T	C
11T	HT2	MT	5367	C	T
11T	HT2	MT	5444	T	C
11T	HT2	MT	6065	A	G
11T	HT2	MT	6154	G	A
11T	HT2	MT	6257	G	A
11T	HT2	MT	7590	C	T
11T	HT2	MT	8296	G	A
11T	HT2	MT	8368	C	T
11T	HT2	MT	8807	G	A
11T	HT2	MT	9994	A	T
11T	HT2	MT	10967	T	C
11T	HT2	MT	13299	T	A
11T	HT2	MT	13712	G	A
11T	HT2	MT	13721	G	A
11T	HT2	MT	15814	C	T
11T	HT2	MT	16025	T	C
1206T	HT2	MT	2252	G	A
1206T	HT2	MT	3569	G	A
1206T	HT2	MT	3628	A	C
1206T	HT2	MT	3859	A	T
1206T	HT2	MT	4238	T	C
1206T	HT2	MT	5367	C	T
1206T	HT2	MT	5444	T	C
1206T	HT2	MT	6065	A	G
1206T	HT2	MT	6257	G	A
1206T	HT2	MT	6270	G	A
1206T	HT2	MT	8296	G	A
1206T	HT2	MT	8368	C	T
1206T	HT2	MT	8807	G	A
1206T	HT2	MT	12972	G	A
1206T	HT2	MT	13299	T	A
1206T	HT2	MT	14753	G	A
1206T	HT2	MT	14957	G	A
1206T	HT2	MT	15814	C	T
1206T	HT2	MT	16025	T	C
1207T	HT2	MT	3569	G	A
1207T	HT2	MT	3628	A	C
1207T	HT2	MT	3859	A	T
1207T	HT2	MT	4238	T	C
1207T	HT2	MT	5367	C	T
1207T	HT2	MT	5444	T	C
1207T	HT2	MT	6065	A	G
1207T	HT2	MT	6257	G	A
1207T	HT2	MT	6270	G	A
1207T	HT2	MT	8296	G	A
1207T	HT2	MT	8368	C	T
1207T	HT2	MT	8807	G	A
1207T	HT2	MT	12972	G	A
1207T	HT2	MT	13299	T	A
1207T	HT2	MT	14753	G	A
1207T	HT2	MT	14957	G	A
1207T	HT2	MT	15814	C	T
1207T	HT2	MT	16025	T	C
1208T	HT1	MT	349	G	A
1208T	HT1	MT	1010	G	A
1208T	HT1	MT	1782	T	C
1208T	HT1	MT	2683	G	A
1208T	HT1	MT	2833	C	T
1208T	HT1	MT	2962	C	T
1208T	HT1	MT	3196	T	C
1208T	HT1	MT	3641	G	A
1208T	HT1	MT	4591	G	A
1208T	HT1	MT	4708	A	G
1208T	HT1	MT	4814	G	A
1208T	HT1	MT	5367	C	T
1208T	HT1	MT	5444	T	C
1208T	HT1	MT	5700	G	A
1208T	HT1	MT	6065	A	G
1208T	HT1	MT	6302	A	G
1208T	HT1	MT	8067	G	A
1208T	HT1	MT	8242	G	A
1208T	HT1	MT	8281	T	C
1208T	HT1	MT	8368	C	T
1208T	HT1	MT	8807	G	A
1208T	HT1	MT	9153	C	T
1208T	HT1	MT	9385	G	A
1208T	HT1	MT	9790	G	A
1208T	HT1	MT	9804	G	A
1208T	HT1	MT	9896	T	C
1208T	HT1	MT	10304	G	A
1208T	HT1	MT	10992	G	A
1208T	HT1	MT	11098	G	A
1208T	HT1	MT	11468	T	C
1208T	HT1	MT	11643	T	C
1208T	HT1	MT	11657	C	A
1208T	HT1	MT	11813	A	G
1208T	HT1	MT	12505	T	C
1208T	HT1	MT	13299	T	A
1208T	HT1	MT	13633	T	C
1208T	HT1	MT	14304	T	C
1208T	HT1	MT	14825	T	C
1208T	HT1	MT	15011	G	A
1208T	HT1	MT	15214	G	A
1208T	HT1	MT	15505	T	C
1208T	HT1	MT	15627	A	G
1208T	HT1	MT	15632	C	T
1208T	HT1	MT	15639	T	A
1208T	HT1	MT	15814	C	T
1208T	HT1	MT	15912	C	T
1208T	HT1	MT	16025	T	C
1208T	HT1	MT	16643	C	T
120T1	HT2	MT	3569	G	A
120T1	HT2	MT	4238	T	C
120T1	HT2	MT	5367	C	T
120T1	HT2	MT	5444	T	C
120T1	HT2	MT	6065	A	G
120T1	HT2	MT	6257	G	A
120T1	HT2	MT	8276	G	A
120T1	HT2	MT	8296	G	A
120T1	HT2	MT	8368	C	T
120T1	HT2	MT	8807	G	A
120T1	HT2	MT	9191	A	T
120T1	HT2	MT	9376	G	A
120T1	HT2	MT	13299	T	A
120T1	HT2	MT	14002	G	A
120T1	HT2	MT	14957	G	A
120T1	HT2	MT	15587	T	C
120T1	HT2	MT	15814	C	T
120T1	HT2	MT	16025	T	C
1210T	HT1	MT	2422	G	A
1210T	HT1	MT	5367	C	T
1210T	HT1	MT	5444	T	C
1210T	HT1	MT	5700	G	A
1210T	HT1	MT	5871	G	A
1210T	HT1	MT	6302	A	G
1210T	HT1	MT	6610	T	C
1210T	HT1	MT	6726	A	G
1210T	HT1	MT	7058	T	C
1210T	HT1	MT	8067	G	A
1210T	HT1	MT	8242	G	A
1210T	HT1	MT	8281	T	C
1210T	HT1	MT	8368	C	T
1210T	HT1	MT	8426	G	A
1210T	HT1	MT	8492	G	A
1210T	HT1	MT	8807	G	A
1210T	HT1	MT	9790	G	A
1210T	HT1	MT	9896	T	C
1210T	HT1	MT	10304	G	A
1210T	HT1	MT	10992	G	A
1210T	HT1	MT	11346	G	T
1210T	HT1	MT	11410	G	A
1210T	HT1	MT	11643	T	C
1210T	HT1	MT	11657	C	A
1210T	HT1	MT	11813	A	G
1210T	HT1	MT	12013	G	A
1210T	HT1	MT	12420	G	A
1210T	HT1	MT	12505	T	C
1210T	HT1	MT	13299	T	A
1210T	HT1	MT	13535	C	A
1210T	HT1	MT	15011	G	A
1210T	HT1	MT	15214	G	A
1210T	HT1	MT	15505	T	C
1210T	HT1	MT	15625	T	C
1210T	HT1	MT	15627	A	G
1210T	HT1	MT	15632	C	T
1210T	HT1	MT	15639	T	A
1210T	HT1	MT	15814	C	T
1210T	HT1	MT	16025	T	C
1213T	HT1	MT	2422	G	A
1213T	HT1	MT	5367	C	T
1213T	HT1	MT	5444	T	C
1213T	HT1	MT	5700	G	A
1213T	HT1	MT	5871	G	A
1213T	HT1	MT	6302	A	G
1213T	HT1	MT	6610	T	C
1213T	HT1	MT	6726	A	G
1213T	HT1	MT	7058	T	C
1213T	HT1	MT	8067	G	A
1213T	HT1	MT	8242	G	A
1213T	HT1	MT	8281	T	C
1213T	HT1	MT	8368	C	T
1213T	HT1	MT	8426	G	A
1213T	HT1	MT	8492	G	A
1213T	HT1	MT	8807	G	A
1213T	HT1	MT	9790	G	A
1213T	HT1	MT	9896	T	C
1213T	HT1	MT	10304	G	A
1213T	HT1	MT	10992	G	A
1213T	HT1	MT	11346	G	T
1213T	HT1	MT	11410	G	A
1213T	HT1	MT	11643	T	C
1213T	HT1	MT	11657	C	A
1213T	HT1	MT	11813	A	G
1213T	HT1	MT	12013	G	A
1213T	HT1	MT	12420	G	A
1213T	HT1	MT	12505	T	C
1213T	HT1	MT	13299	T	A
1213T	HT1	MT	13535	C	A
1213T	HT1	MT	15011	G	A
1213T	HT1	MT	15214	G	A
1213T	HT1	MT	15505	T	C
1213T	HT1	MT	15625	T	C
1213T	HT1	MT	15627	A	G
1213T	HT1	MT	15632	C	T
1213T	HT1	MT	15639	T	A
1213T	HT1	MT	15814	C	T
1213T	HT1	MT	16025	T	C
1215T	HT1	MT	2422	G	A
1215T	HT1	MT	5367	C	T
1215T	HT1	MT	5444	T	C
1215T	HT1	MT	5700	G	A
1215T	HT1	MT	5871	G	A
1215T	HT1	MT	6302	A	G
1215T	HT1	MT	6610	T	C
1215T	HT1	MT	6726	A	G
1215T	HT1	MT	7058	T	C
1215T	HT1	MT	8067	G	A
1215T	HT1	MT	8242	G	A
1215T	HT1	MT	8281	T	C
1215T	HT1	MT	8368	C	T
1215T	HT1	MT	8426	G	A
1215T	HT1	MT	8492	G	A
1215T	HT1	MT	8807	G	A
1215T	HT1	MT	9790	G	A
1215T	HT1	MT	9896	T	C
1215T	HT1	MT	10304	G	A
1215T	HT1	MT	10992	G	A
1215T	HT1	MT	11346	G	T
1215T	HT1	MT	11410	G	A
1215T	HT1	MT	11643	T	C
1215T	HT1	MT	11657	C	A
1215T	HT1	MT	11813	A	G
1215T	HT1	MT	12013	G	A
1215T	HT1	MT	12420	G	A
1215T	HT1	MT	12505	T	C
1215T	HT1	MT	13299	T	A
1215T	HT1	MT	13535	C	A
1215T	HT1	MT	15011	G	A
1215T	HT1	MT	15214	G	A
1215T	HT1	MT	15505	T	C
1215T	HT1	MT	15625	T	C
1215T	HT1	MT	15627	A	G
1215T	HT1	MT	15632	C	T
1215T	HT1	MT	15639	T	A
1215T	HT1	MT	15814	C	T
1215T	HT1	MT	16025	T	C
1216T	HT1	MT	1010	G	A
1216T	HT1	MT	1692	T	C
1216T	HT1	MT	2683	G	A
1216T	HT1	MT	2833	C	T
1216T	HT1	MT	2881	C	A
1216T	HT1	MT	2962	C	T
1216T	HT1	MT	3196	T	C
1216T	HT1	MT	3555	T	C
1216T	HT1	MT	3639	T	C
1216T	HT1	MT	3641	G	A
1216T	HT1	MT	4591	G	A
1216T	HT1	MT	5367	C	T
1216T	HT1	MT	5444	T	C
1216T	HT1	MT	5700	G	A
1216T	HT1	MT	5871	G	A
1216T	HT1	MT	6065	A	G
1216T	HT1	MT	6302	A	G
1216T	HT1	MT	6610	T	C
1216T	HT1	MT	7401	T	C
1216T	HT1	MT	8067	G	A
1216T	HT1	MT	8242	G	A
1216T	HT1	MT	8281	T	C
1216T	HT1	MT	8368	C	T
1216T	HT1	MT	8807	G	A
1216T	HT1	MT	9790	G	A
1216T	HT1	MT	9896	T	C
1216T	HT1	MT	10149	T	C
1216T	HT1	MT	10304	G	A
1216T	HT1	MT	10992	G	A
1216T	HT1	MT	11410	G	A
1216T	HT1	MT	11643	T	C
1216T	HT1	MT	11657	C	A
1216T	HT1	MT	11813	A	G
1216T	HT1	MT	12505	T	C
1216T	HT1	MT	12721	T	C
1216T	HT1	MT	13299	T	A
1216T	HT1	MT	13535	C	A
1216T	HT1	MT	13689	T	C
1216T	HT1	MT	13830	T	C
1216T	HT1	MT	14402	A	G
1216T	HT1	MT	14895	T	G
1216T	HT1	MT	15011	G	A
1216T	HT1	MT	15214	G	A
1216T	HT1	MT	15318	G	A
1216T	HT1	MT	15505	T	C
1216T	HT1	MT	15625	T	C
1216T	HT1	MT	15627	A	G
1216T	HT1	MT	15632	C	T
1216T	HT1	MT	15639	T	A
1216T	HT1	MT	15814	C	T
1216T	HT1	MT	16025	T	C
1217T	HT1	MT	2422	G	A
1217T	HT1	MT	5367	C	T
1217T	HT1	MT	5444	T	C
1217T	HT1	MT	5700	G	A
1217T	HT1	MT	5871	G	A
1217T	HT1	MT	6302	A	G
1217T	HT1	MT	6610	T	C
1217T	HT1	MT	6726	A	G
1217T	HT1	MT	7058	T	C
1217T	HT1	MT	8067	G	A
1217T	HT1	MT	8242	G	A
1217T	HT1	MT	8281	T	C
1217T	HT1	MT	8368	C	T
1217T	HT1	MT	8426	G	A
1217T	HT1	MT	8492	G	A
1217T	HT1	MT	8807	G	A
1217T	HT1	MT	9790	G	A
1217T	HT1	MT	9896	T	C
1217T	HT1	MT	10304	G	A
1217T	HT1	MT	10992	G	A
1217T	HT1	MT	11346	G	T
1217T	HT1	MT	11410	G	A
1217T	HT1	MT	11643	T	C
1217T	HT1	MT	11657	C	A
1217T	HT1	MT	11813	A	G
1217T	HT1	MT	12013	G	A
1217T	HT1	MT	12420	G	A
1217T	HT1	MT	12505	T	C
1217T	HT1	MT	13299	T	A
1217T	HT1	MT	13535	C	A
1217T	HT1	MT	15011	G	A
1217T	HT1	MT	15214	G	A
1217T	HT1	MT	15505	T	C
1217T	HT1	MT	15625	T	C
1217T	HT1	MT	15627	A	G
1217T	HT1	MT	15632	C	T
1217T	HT1	MT	15639	T	A
1217T	HT1	MT	15814	C	T
1217T	HT1	MT	16025	T	C
1218T	HT1	MT	2422	G	A
1218T	HT1	MT	5367	C	T
1218T	HT1	MT	5444	T	C
1218T	HT1	MT	5700	G	A
1218T	HT1	MT	5871	G	A
1218T	HT1	MT	6302	A	G
1218T	HT1	MT	6610	T	C
1218T	HT1	MT	6726	A	G
1218T	HT1	MT	7058	T	C
1218T	HT1	MT	8067	G	A
1218T	HT1	MT	8242	G	A
1218T	HT1	MT	8281	T	C
1218T	HT1	MT	8368	C	T
1218T	HT1	MT	8426	G	A
1218T	HT1	MT	8492	G	A
1218T	HT1	MT	8807	G	A
1218T	HT1	MT	9790	G	A
1218T	HT1	MT	9896	T	C
1218T	HT1	MT	10304	G	A
1218T	HT1	MT	10992	G	A
1218T	HT1	MT	11346	G	T
1218T	HT1	MT	11410	G	A
1218T	HT1	MT	11643	T	C
1218T	HT1	MT	11657	C	A
1218T	HT1	MT	11813	A	G
1218T	HT1	MT	12013	G	A
1218T	HT1	MT	12420	G	A
1218T	HT1	MT	12505	T	C
1218T	HT1	MT	13299	T	A
1218T	HT1	MT	13535	C	A
1218T	HT1	MT	15011	G	A
1218T	HT1	MT	15214	G	A
1218T	HT1	MT	15505	T	C
1218T	HT1	MT	15625	T	C
1218T	HT1	MT	15627	A	G
1218T	HT1	MT	15632	C	T
1218T	HT1	MT	15639	T	A
1218T	HT1	MT	15814	C	T
1218T	HT1	MT	16025	T	C
1224T1	HT2	MT	3179	A	T
1224T1	HT2	MT	3569	G	A
1224T1	HT2	MT	4238	T	C
1224T1	HT2	MT	4936	T	C
1224T1	HT2	MT	5367	C	T
1224T1	HT2	MT	5444	T	C
1224T1	HT2	MT	6065	A	G
1224T1	HT2	MT	6257	G	A
1224T1	HT2	MT	8296	G	A
1224T1	HT2	MT	8368	C	T
1224T1	HT2	MT	8807	G	A
1224T1	HT2	MT	9994	A	T
1224T1	HT2	MT	12108	G	A
1224T1	HT2	MT	13299	T	A
1224T1	HT2	MT	15086	G	A
1224T1	HT2	MT	15814	C	T
1224T1	HT2	MT	16025	T	C
1224T2	HT2	MT	3179	A	T
1224T2	HT2	MT	3569	G	A
1224T2	HT2	MT	4238	T	C
1224T2	HT2	MT	4936	T	C
1224T2	HT2	MT	5367	C	T
1224T2	HT2	MT	5444	T	C
1224T2	HT2	MT	6065	A	G
1224T2	HT2	MT	6257	G	A
1224T2	HT2	MT	8296	G	A
1224T2	HT2	MT	8368	C	T
1224T2	HT2	MT	8807	G	A
1224T2	HT2	MT	9994	A	T
1224T2	HT2	MT	12108	G	A
1224T2	HT2	MT	13299	T	A
1224T2	HT2	MT	15086	G	A
1224T2	HT2	MT	15814	C	T
1224T2	HT2	MT	16025	T	C
1225T	HT2	MT	2072	G	A
1225T	HT2	MT	2401	G	A
1225T	HT2	MT	3179	A	T
1225T	HT2	MT	3569	G	A
1225T	HT2	MT	4238	T	C
1225T	HT2	MT	4936	T	C
1225T	HT2	MT	5367	C	T
1225T	HT2	MT	5444	T	C
1225T	HT2	MT	6065	A	G
1225T	HT2	MT	6257	G	A
1225T	HT2	MT	8296	G	A
1225T	HT2	MT	8368	C	T
1225T	HT2	MT	8807	G	A
1225T	HT2	MT	9994	A	T
1225T	HT2	MT	12108	G	A
1225T	HT2	MT	13299	T	A
1225T	HT2	MT	15814	C	T
1225T	HT2	MT	16025	T	C
122T	HT2	MT	1663	A	G
122T	HT2	MT	3569	G	A
122T	HT2	MT	4238	T	C
122T	HT2	MT	5367	C	T
122T	HT2	MT	5444	T	C
122T	HT2	MT	6065	A	G
122T	HT2	MT	6257	G	A
122T	HT2	MT	8276	G	A
122T	HT2	MT	8296	G	A
122T	HT2	MT	8368	C	T
122T	HT2	MT	8807	G	A
122T	HT2	MT	9376	G	A
122T	HT2	MT	13299	T	A
122T	HT2	MT	14002	G	A
122T	HT2	MT	14957	G	A
122T	HT2	MT	15814	C	T
122T	HT2	MT	16025	T	C
1230T	HT2	MT	3569	G	A
1230T	HT2	MT	3628	A	C
1230T	HT2	MT	3859	A	T
1230T	HT2	MT	4238	T	C
1230T	HT2	MT	5367	C	T
1230T	HT2	MT	5444	T	C
1230T	HT2	MT	6065	A	G
1230T	HT2	MT	6257	G	A
1230T	HT2	MT	6270	G	A
1230T	HT2	MT	8296	G	A
1230T	HT2	MT	8368	C	T
1230T	HT2	MT	8807	G	A
1230T	HT2	MT	12972	G	A
1230T	HT2	MT	13299	T	A
1230T	HT2	MT	14957	G	A
1230T	HT2	MT	15814	C	T
1230T	HT2	MT	16025	T	C
1235T	HT2	MT	2663	G	A
1235T	HT2	MT	3569	G	A
1235T	HT2	MT	3628	A	C
1235T	HT2	MT	3859	A	T
1235T	HT2	MT	4238	T	C
1235T	HT2	MT	5367	C	T
1235T	HT2	MT	5444	T	C
1235T	HT2	MT	6065	A	G
1235T	HT2	MT	6257	G	A
1235T	HT2	MT	6270	G	A
1235T	HT2	MT	8296	G	A
1235T	HT2	MT	8368	C	T
1235T	HT2	MT	8807	G	A
1235T	HT2	MT	12972	G	A
1235T	HT2	MT	13299	T	A
1235T	HT2	MT	13724	T	C
1235T	HT2	MT	14753	G	A
1235T	HT2	MT	14957	G	A
1235T	HT2	MT	15814	C	T
1235T	HT2	MT	16025	T	C
1240T	HT2	MT	2252	G	A
1240T	HT2	MT	3569	G	A
1240T	HT2	MT	3628	A	C
1240T	HT2	MT	3859	A	T
1240T	HT2	MT	4238	T	C
1240T	HT2	MT	5367	C	T
1240T	HT2	MT	5444	T	C
1240T	HT2	MT	6065	A	G
1240T	HT2	MT	6257	G	A
1240T	HT2	MT	6270	G	A
1240T	HT2	MT	8296	G	A
1240T	HT2	MT	8368	C	T
1240T	HT2	MT	8807	G	A
1240T	HT2	MT	12972	G	A
1240T	HT2	MT	13299	T	A
1240T	HT2	MT	14753	G	A
1240T	HT2	MT	14957	G	A
1240T	HT2	MT	15814	C	T
1240T	HT2	MT	16025	T	C
1245T	HT1	MT	161	G	A
1245T	HT1	MT	336	C	T
1245T	HT1	MT	753	A	T
1245T	HT1	MT	1108	T	C
1245T	HT1	MT	1764	G	A
1245T	HT1	MT	2162	G	A
1245T	HT1	MT	5367	C	T
1245T	HT1	MT	5444	T	C
1245T	HT1	MT	5494	G	A
1245T	HT1	MT	5636	A	G
1245T	HT1	MT	5700	G	A
1245T	HT1	MT	5871	G	A
1245T	HT1	MT	6302	A	G
1245T	HT1	MT	6610	T	C
1245T	HT1	MT	6726	A	G
1245T	HT1	MT	7058	T	C
1245T	HT1	MT	7241	G	A
1245T	HT1	MT	7829	A	G
1245T	HT1	MT	8067	G	A
1245T	HT1	MT	8242	G	A
1245T	HT1	MT	8281	T	C
1245T	HT1	MT	8368	C	T
1245T	HT1	MT	8426	G	A
1245T	HT1	MT	8807	G	A
1245T	HT1	MT	9790	G	A
1245T	HT1	MT	9896	T	C
1245T	HT1	MT	10304	G	A
1245T	HT1	MT	10643	A	G
1245T	HT1	MT	10992	G	A
1245T	HT1	MT	11410	G	A
1245T	HT1	MT	11433	A	T
1245T	HT1	MT	11643	T	C
1245T	HT1	MT	11657	C	A
1245T	HT1	MT	11813	A	G
1245T	HT1	MT	12013	G	A
1245T	HT1	MT	12420	G	A
1245T	HT1	MT	12505	T	C
1245T	HT1	MT	12827	A	T
1245T	HT1	MT	13166	T	C
1245T	HT1	MT	13299	T	A
1245T	HT1	MT	13535	C	A
1245T	HT1	MT	13768	C	T
1245T	HT1	MT	13847	G	A
1245T	HT1	MT	15011	G	A
1245T	HT1	MT	15214	G	A
1245T	HT1	MT	15505	T	C
1245T	HT1	MT	15625	T	C
1245T	HT1	MT	15627	A	G
1245T	HT1	MT	15632	C	T
1245T	HT1	MT	15639	T	A
1245T	HT1	MT	15814	C	T
1245T	HT1	MT	15991	C	T
1245T	HT1	MT	16025	T	C
1245T	HT1	MT	16515	T	C
1246T	HT2	MT	3569	G	A
1246T	HT2	MT	3802	A	G
1246T	HT2	MT	4238	T	C
1246T	HT2	MT	5367	C	T
1246T	HT2	MT	5444	T	C
1246T	HT2	MT	6065	A	G
1246T	HT2	MT	6257	G	A
1246T	HT2	MT	6804	G	A
1246T	HT2	MT	8296	G	A
1246T	HT2	MT	8368	C	T
1246T	HT2	MT	8807	G	A
1246T	HT2	MT	8809	C	T
1246T	HT2	MT	8954	C	T
1246T	HT2	MT	9002	G	A
1246T	HT2	MT	9074	T	C
1246T	HT2	MT	9130	T	C
1246T	HT2	MT	12006	T	C
1246T	HT2	MT	13176	A	G
1246T	HT2	MT	13299	T	A
1246T	HT2	MT	15814	C	T
1246T	HT2	MT	16025	T	C
1247T	HT1	MT	336	C	T
1247T	HT1	MT	753	A	T
1247T	HT1	MT	1108	T	C
1247T	HT1	MT	1764	G	A
1247T	HT1	MT	5367	C	T
1247T	HT1	MT	5444	T	C
1247T	HT1	MT	5494	G	A
1247T	HT1	MT	5636	A	G
1247T	HT1	MT	5700	G	A
1247T	HT1	MT	5871	G	A
1247T	HT1	MT	6302	A	G
1247T	HT1	MT	6610	T	C
1247T	HT1	MT	6726	A	G
1247T	HT1	MT	7058	T	C
1247T	HT1	MT	7241	G	A
1247T	HT1	MT	7829	A	G
1247T	HT1	MT	8067	G	A
1247T	HT1	MT	8242	G	A
1247T	HT1	MT	8281	T	C
1247T	HT1	MT	8368	C	T
1247T	HT1	MT	8426	G	A
1247T	HT1	MT	8807	G	A
1247T	HT1	MT	9790	G	A
1247T	HT1	MT	9896	T	C
1247T	HT1	MT	10304	G	A
1247T	HT1	MT	10643	A	G
1247T	HT1	MT	10992	G	A
1247T	HT1	MT	11410	G	A
1247T	HT1	MT	11433	A	T
1247T	HT1	MT	11643	T	C
1247T	HT1	MT	11657	C	A
1247T	HT1	MT	11813	A	G
1247T	HT1	MT	12013	G	A
1247T	HT1	MT	12420	G	A
1247T	HT1	MT	12505	T	C
1247T	HT1	MT	13166	T	C
1247T	HT1	MT	13299	T	A
1247T	HT1	MT	13535	C	A
1247T	HT1	MT	13768	C	T
1247T	HT1	MT	15011	G	A
1247T	HT1	MT	15214	G	A
1247T	HT1	MT	15505	T	C
1247T	HT1	MT	15625	T	C
1247T	HT1	MT	15627	A	G
1247T	HT1	MT	15632	C	T
1247T	HT1	MT	15639	T	A
1247T	HT1	MT	15814	C	T
1247T	HT1	MT	15991	C	T
1247T	HT1	MT	16025	T	C
1247T	HT1	MT	16515	T	C
124T	HT2	MT	2122	G	A
124T	HT2	MT	3569	G	A
124T	HT2	MT	4238	T	C
124T	HT2	MT	5367	C	T
124T	HT2	MT	5444	T	C
124T	HT2	MT	6065	A	G
124T	HT2	MT	6257	G	A
124T	HT2	MT	7327	A	T
124T	HT2	MT	8296	G	A
124T	HT2	MT	8368	C	T
124T	HT2	MT	8807	G	A
124T	HT2	MT	12715	T	C
124T	HT2	MT	13299	T	A
124T	HT2	MT	15814	C	T
124T	HT2	MT	16025	T	C
1250T	HT1	MT	101	T	C
1250T	HT1	MT	490	T	C
1250T	HT1	MT	685	G	A
1250T	HT1	MT	1028	G	A
1250T	HT1	MT	2032	T	C
1250T	HT1	MT	4726	G	A
1250T	HT1	MT	5367	C	T
1250T	HT1	MT	5444	T	C
1250T	HT1	MT	5700	G	A
1250T	HT1	MT	5871	G	A
1250T	HT1	MT	6302	A	G
1250T	HT1	MT	6610	T	C
1250T	HT1	MT	6726	A	G
1250T	HT1	MT	7058	T	C
1250T	HT1	MT	8067	G	A
1250T	HT1	MT	8242	G	A
1250T	HT1	MT	8281	T	C
1250T	HT1	MT	8368	C	T
1250T	HT1	MT	8426	G	A
1250T	HT1	MT	8492	G	A
1250T	HT1	MT	8807	G	A
1250T	HT1	MT	9790	G	A
1250T	HT1	MT	9896	T	C
1250T	HT1	MT	10304	G	A
1250T	HT1	MT	10992	G	A
1250T	HT1	MT	11346	G	T
1250T	HT1	MT	11410	G	A
1250T	HT1	MT	11643	T	C
1250T	HT1	MT	11657	C	A
1250T	HT1	MT	11813	A	G
1250T	HT1	MT	12013	G	A
1250T	HT1	MT	12420	G	A
1250T	HT1	MT	12505	T	C
1250T	HT1	MT	13299	T	A
1250T	HT1	MT	13535	C	A
1250T	HT1	MT	15011	G	A
1250T	HT1	MT	15214	G	A
1250T	HT1	MT	15505	T	C
1250T	HT1	MT	15625	T	C
1250T	HT1	MT	15627	A	G
1250T	HT1	MT	15632	C	T
1250T	HT1	MT	15639	T	A
1250T	HT1	MT	15814	C	T
1250T	HT1	MT	16025	T	C
1251T	HT1	MT	101	T	C
1251T	HT1	MT	1028	G	A
1251T	HT1	MT	2032	T	C
1251T	HT1	MT	5367	C	T
1251T	HT1	MT	5444	T	C
1251T	HT1	MT	5700	G	A
1251T	HT1	MT	5871	G	A
1251T	HT1	MT	6302	A	G
1251T	HT1	MT	6610	T	C
1251T	HT1	MT	6726	A	G
1251T	HT1	MT	7058	T	C
1251T	HT1	MT	8067	G	A
1251T	HT1	MT	8242	G	A
1251T	HT1	MT	8281	T	C
1251T	HT1	MT	8368	C	T
1251T	HT1	MT	8426	G	A
1251T	HT1	MT	8492	G	A
1251T	HT1	MT	8623	A	T
1251T	HT1	MT	8807	G	A
1251T	HT1	MT	9790	G	A
1251T	HT1	MT	9896	T	C
1251T	HT1	MT	10304	G	A
1251T	HT1	MT	10584	G	A
1251T	HT1	MT	10992	G	A
1251T	HT1	MT	11346	G	T
1251T	HT1	MT	11410	G	A
1251T	HT1	MT	11643	T	C
1251T	HT1	MT	11657	C	A
1251T	HT1	MT	11813	A	G
1251T	HT1	MT	12013	G	A
1251T	HT1	MT	12420	G	A
1251T	HT1	MT	12505	T	C
1251T	HT1	MT	13299	T	A
1251T	HT1	MT	13535	C	A
1251T	HT1	MT	15011	G	A
1251T	HT1	MT	15214	G	A
1251T	HT1	MT	15505	T	C
1251T	HT1	MT	15625	T	C
1251T	HT1	MT	15627	A	G
1251T	HT1	MT	15632	C	T
1251T	HT1	MT	15639	T	A
1251T	HT1	MT	15814	C	T
1251T	HT1	MT	16025	T	C
1259T	HT2	MT	3179	A	T
1259T	HT2	MT	3569	G	A
1259T	HT2	MT	4238	T	C
1259T	HT2	MT	4936	T	C
1259T	HT2	MT	5367	C	T
1259T	HT2	MT	5444	T	C
1259T	HT2	MT	6065	A	G
1259T	HT2	MT	6257	G	A
1259T	HT2	MT	8296	G	A
1259T	HT2	MT	8368	C	T
1259T	HT2	MT	8807	G	A
1259T	HT2	MT	9994	A	T
1259T	HT2	MT	12108	G	A
1259T	HT2	MT	12545	A	G
1259T	HT2	MT	13299	T	A
1259T	HT2	MT	15814	C	T
1259T	HT2	MT	15955	C	T
1259T	HT2	MT	16025	T	C
1260T	HT2	MT	3179	A	T
1260T	HT2	MT	3569	G	A
1260T	HT2	MT	4238	T	C
1260T	HT2	MT	4936	T	C
1260T	HT2	MT	5367	C	T
1260T	HT2	MT	5444	T	C
1260T	HT2	MT	6065	A	G
1260T	HT2	MT	6257	G	A
1260T	HT2	MT	8296	G	A
1260T	HT2	MT	8368	C	T
1260T	HT2	MT	8807	G	A
1260T	HT2	MT	9994	A	T
1260T	HT2	MT	12108	G	A
1260T	HT2	MT	13299	T	A
1260T	HT2	MT	15814	C	T
1260T	HT2	MT	16025	T	C
1261T	HT2	MT	3179	A	T
1261T	HT2	MT	3569	G	A
1261T	HT2	MT	4238	T	C
1261T	HT2	MT	4936	T	C
1261T	HT2	MT	5367	C	T
1261T	HT2	MT	5444	T	C
1261T	HT2	MT	6065	A	G
1261T	HT2	MT	6257	G	A
1261T	HT2	MT	8296	G	A
1261T	HT2	MT	8368	C	T
1261T	HT2	MT	8807	G	A
1261T	HT2	MT	9994	A	T
1261T	HT2	MT	12108	G	A
1261T	HT2	MT	13299	T	A
1261T	HT2	MT	14378	G	A
1261T	HT2	MT	15086	G	A
1261T	HT2	MT	15814	C	T
1261T	HT2	MT	16025	T	C
1262T	HT1	MT	1010	G	A
1262T	HT1	MT	2252	G	A
1262T	HT1	MT	2571	G	A
1262T	HT1	MT	2683	G	A
1262T	HT1	MT	2833	C	T
1262T	HT1	MT	2881	C	A
1262T	HT1	MT	2962	C	T
1262T	HT1	MT	3196	T	C
1262T	HT1	MT	3555	T	C
1262T	HT1	MT	3641	G	A
1262T	HT1	MT	4269	C	T
1262T	HT1	MT	4591	G	A
1262T	HT1	MT	4726	G	A
1262T	HT1	MT	5367	C	T
[truncated: 14,553 more rows]

## Sheet: Supplementary Data 2B
Host sample name	Host haplotype group	Chromosome	Position	Ref	Alt
1000H	B1	MT	381	T	A
1000H	B1	MT	445	A	G
1000H	B1	MT	1454	G	A
1000H	B1	MT	1756	C	T
1000H	B1	MT	2185	T	C
1000H	B1	MT	2232	A	G
1000H	B1	MT	2683	G	A
1000H	B1	MT	2812	C	T
1000H	B1	MT	2962	C	T
1000H	B1	MT	3028	A	C
1000H	B1	MT	3196	T	C
1000H	B1	MT	3247	T	C
1000H	B1	MT	3406	C	T
1000H	B1	MT	3469	G	A
1000H	B1	MT	3598	G	A
1000H	B1	MT	4204	G	A
1000H	B1	MT	4277	A	G
1000H	B1	MT	4390	T	C
1000H	B1	MT	4517	G	A
1000H	B1	MT	4646	T	C
1000H	B1	MT	5009	C	T
1000H	B1	MT	5367	C	T
1000H	B1	MT	5444	T	C
1000H	B1	MT	6065	A	G
1000H	B1	MT	6257	G	A
1000H	B1	MT	6470	G	A
1000H	B1	MT	6500	A	G
1000H	B1	MT	6764	C	T
1000H	B1	MT	7014	T	C
1000H	B1	MT	8101	G	A
1000H	B1	MT	8221	A	C
1000H	B1	MT	8225	T	C
1000H	B1	MT	8281	T	C
1000H	B1	MT	8323	A	G
1000H	B1	MT	8368	C	T
1000H	B1	MT	8425	G	A
1000H	B1	MT	8569	A	G
1000H	B1	MT	8703	G	A
1000H	B1	MT	8736	T	C
1000H	B1	MT	8760	A	G
1000H	B1	MT	8764	G	T
1000H	B1	MT	8807	G	A
1000H	B1	MT	8817	A	G
1000H	B1	MT	8877	A	G
1000H	B1	MT	8991	A	G
1000H	B1	MT	9219	A	G
1000H	B1	MT	9825	G	A
1000H	B1	MT	10257	G	A
1000H	B1	MT	10404	C	T
1000H	B1	MT	10440	T	C
1000H	B1	MT	10533	A	T
1000H	B1	MT	10542	A	G
1000H	B1	MT	10917	G	A
1000H	B1	MT	10992	G	A
1000H	B1	MT	11176	C	T
1000H	B1	MT	11250	T	C
1000H	B1	MT	11402	T	C
1000H	B1	MT	11948	A	G
1000H	B1	MT	11963	C	T
1000H	B1	MT	12665	T	C
1000H	B1	MT	12788	T	C
1000H	B1	MT	12813	G	A
1000H	B1	MT	13261	C	T
1000H	B1	MT	13299	T	A
1000H	B1	MT	13594	G	A
1000H	B1	MT	13618	A	G
1000H	B1	MT	13660	C	T
1000H	B1	MT	13708	C	T
1000H	B1	MT	13777	G	A
1000H	B1	MT	14671	G	A
1000H	B1	MT	14930	T	C
1000H	B1	MT	15214	G	A
1000H	B1	MT	15435	G	A
1000H	B1	MT	15595	C	T
1000H	B1	MT	15612	T	C
1000H	B1	MT	15632	C	T
1000H	B1	MT	15639	T	G
1000H	B1	MT	15643	A	G
1000H	B1	MT	15652	G	A
1000H	B1	MT	15800	T	C
1000H	B1	MT	15814	C	T
1000H	B1	MT	15815	T	C
1000H	B1	MT	15912	C	T
1000H	B1	MT	15955	C	T
1000H	B1	MT	16003	A	G
1000H	B1	MT	16083	A	G
1000H	B1	MT	16128	G	A
1000H	B1	MT	16431	C	T
1000H	B1	MT	16439	T	C
1001H	B1	MT	381	T	A
1001H	B1	MT	445	A	G
1001H	B1	MT	1454	G	A
1001H	B1	MT	1756	C	T
1001H	B1	MT	2185	T	C
1001H	B1	MT	2232	A	G
1001H	B1	MT	2683	G	A
1001H	B1	MT	2812	C	T
1001H	B1	MT	2962	C	T
1001H	B1	MT	3028	A	C
1001H	B1	MT	3196	T	C
1001H	B1	MT	3406	C	T
1001H	B1	MT	3469	G	A
1001H	B1	MT	3598	G	A
1001H	B1	MT	4204	G	A
1001H	B1	MT	4277	A	G
1001H	B1	MT	4390	T	C
1001H	B1	MT	4517	G	A
1001H	B1	MT	4646	T	C
1001H	B1	MT	5009	C	T
1001H	B1	MT	5367	C	T
1001H	B1	MT	5444	T	C
1001H	B1	MT	6065	A	G
1001H	B1	MT	6257	G	A
1001H	B1	MT	6470	G	A
1001H	B1	MT	6764	C	T
1001H	B1	MT	7014	T	C
1001H	B1	MT	8101	G	A
1001H	B1	MT	8221	A	C
1001H	B1	MT	8225	T	C
1001H	B1	MT	8281	T	C
1001H	B1	MT	8323	A	G
1001H	B1	MT	8368	C	T
1001H	B1	MT	8425	G	A
1001H	B1	MT	8569	A	G
1001H	B1	MT	8703	G	A
1001H	B1	MT	8736	T	C
1001H	B1	MT	8760	A	G
1001H	B1	MT	8764	G	T
1001H	B1	MT	8807	G	A
1001H	B1	MT	8817	A	G
1001H	B1	MT	8877	A	G
1001H	B1	MT	8991	A	G
1001H	B1	MT	9219	A	G
1001H	B1	MT	9825	G	A
1001H	B1	MT	10257	G	A
1001H	B1	MT	10404	C	T
1001H	B1	MT	10440	T	C
1001H	B1	MT	10533	A	T
1001H	B1	MT	10542	A	G
1001H	B1	MT	10773	T	C
1001H	B1	MT	10917	G	A
1001H	B1	MT	10992	G	A
1001H	B1	MT	11176	C	T
1001H	B1	MT	11250	T	C
1001H	B1	MT	11402	T	C
1001H	B1	MT	11948	A	G
1001H	B1	MT	11963	C	T
1001H	B1	MT	12665	T	C
1001H	B1	MT	12788	T	C
1001H	B1	MT	12813	G	A
1001H	B1	MT	13261	C	T
1001H	B1	MT	13299	T	A
1001H	B1	MT	13594	G	A
1001H	B1	MT	13618	A	G
1001H	B1	MT	13660	C	T
1001H	B1	MT	13708	C	T
1001H	B1	MT	13777	G	A
1001H	B1	MT	14671	G	A
1001H	B1	MT	14930	T	C
1001H	B1	MT	15214	G	A
1001H	B1	MT	15435	G	A
1001H	B1	MT	15595	C	T
1001H	B1	MT	15612	T	C
1001H	B1	MT	15632	C	T
1001H	B1	MT	15639	T	G
1001H	B1	MT	15643	A	G
1001H	B1	MT	15652	G	A
1001H	B1	MT	15800	T	C
1001H	B1	MT	15814	C	T
1001H	B1	MT	15815	T	C
1001H	B1	MT	15912	C	T
1001H	B1	MT	15955	C	T
1001H	B1	MT	16003	A	G
1001H	B1	MT	16083	A	G
1001H	B1	MT	16128	G	A
1001H	B1	MT	16431	C	T
1001H	B1	MT	16439	T	C
1002H1	B1	MT	381	T	A
1002H1	B1	MT	445	A	G
1002H1	B1	MT	1454	G	A
1002H1	B1	MT	1756	C	T
1002H1	B1	MT	2185	T	C
1002H1	B1	MT	2232	A	G
1002H1	B1	MT	2683	G	A
1002H1	B1	MT	2812	C	T
1002H1	B1	MT	2962	C	T
1002H1	B1	MT	3028	A	C
1002H1	B1	MT	3196	T	C
1002H1	B1	MT	3247	T	C
1002H1	B1	MT	3406	C	T
1002H1	B1	MT	3469	G	A
1002H1	B1	MT	3598	G	A
1002H1	B1	MT	4204	G	A
1002H1	B1	MT	4277	A	G
1002H1	B1	MT	4390	T	C
1002H1	B1	MT	4517	G	A
1002H1	B1	MT	4646	T	C
1002H1	B1	MT	5009	C	T
1002H1	B1	MT	5367	C	T
1002H1	B1	MT	5444	T	C
1002H1	B1	MT	6065	A	G
1002H1	B1	MT	6257	G	A
1002H1	B1	MT	6470	G	A
1002H1	B1	MT	6500	A	G
1002H1	B1	MT	6764	C	T
1002H1	B1	MT	7014	T	C
1002H1	B1	MT	8101	G	A
1002H1	B1	MT	8221	A	C
1002H1	B1	MT	8225	T	C
1002H1	B1	MT	8281	T	C
1002H1	B1	MT	8323	A	G
1002H1	B1	MT	8368	C	T
1002H1	B1	MT	8425	G	A
1002H1	B1	MT	8569	A	G
1002H1	B1	MT	8703	G	A
1002H1	B1	MT	8736	T	C
1002H1	B1	MT	8760	A	G
1002H1	B1	MT	8764	G	T
1002H1	B1	MT	8807	G	A
1002H1	B1	MT	8817	A	G
1002H1	B1	MT	8877	A	G
1002H1	B1	MT	8991	A	G
1002H1	B1	MT	9219	A	G
1002H1	B1	MT	9825	G	A
1002H1	B1	MT	10257	G	A
1002H1	B1	MT	10404	C	T
1002H1	B1	MT	10440	T	C
1002H1	B1	MT	10533	A	T
1002H1	B1	MT	10542	A	G
1002H1	B1	MT	10917	G	A
1002H1	B1	MT	10992	G	A
1002H1	B1	MT	11176	C	T
1002H1	B1	MT	11250	T	C
1002H1	B1	MT	11402	T	C
1002H1	B1	MT	11948	A	G
1002H1	B1	MT	11963	C	T
1002H1	B1	MT	12665	T	C
1002H1	B1	MT	12788	T	C
1002H1	B1	MT	12813	G	A
1002H1	B1	MT	13189	G	A
1002H1	B1	MT	13261	C	T
1002H1	B1	MT	13299	T	A
1002H1	B1	MT	13594	G	A
1002H1	B1	MT	13618	A	G
1002H1	B1	MT	13660	C	T
1002H1	B1	MT	13708	C	T
1002H1	B1	MT	13777	G	A
1002H1	B1	MT	14671	G	A
1002H1	B1	MT	14930	T	C
1002H1	B1	MT	15214	G	A
1002H1	B1	MT	15435	G	A
1002H1	B1	MT	15595	C	T
1002H1	B1	MT	15612	T	C
1002H1	B1	MT	15632	C	T
1002H1	B1	MT	15639	T	G
1002H1	B1	MT	15643	A	G
1002H1	B1	MT	15652	G	A
1002H1	B1	MT	15800	T	C
1002H1	B1	MT	15814	C	T
1002H1	B1	MT	15815	T	C
1002H1	B1	MT	15912	C	T
1002H1	B1	MT	15955	C	T
1002H1	B1	MT	16003	A	G
1002H1	B1	MT	16083	A	G
1002H1	B1	MT	16128	G	A
1002H1	B1	MT	16431	C	T
1002H1	B1	MT	16439	T	C
100H1	A1d1a	MT	1351	A	G
100H1	A1d1a	MT	2683	G	A
100H1	A1d1a	MT	2962	C	T
100H1	A1d1a	MT	3196	T	C
100H1	A1d1a	MT	4303	A	G
100H1	A1d1a	MT	4940	T	C
100H1	A1d1a	MT	5367	C	T
100H1	A1d1a	MT	5444	T	C
100H1	A1d1a	MT	6065	A	G
100H1	A1d1a	MT	6170	A	G
100H1	A1d1a	MT	6401	C	T
100H1	A1d1a	MT	6554	T	C
100H1	A1d1a	MT	7593	T	C
100H1	A1d1a	MT	8281	T	C
100H1	A1d1a	MT	8368	C	T
100H1	A1d1a	MT	8807	G	A
100H1	A1d1a	MT	10611	A	T
100H1	A1d1a	MT	10992	G	A
100H1	A1d1a	MT	13299	T	A
100H1	A1d1a	MT	14977	T	C
100H1	A1d1a	MT	15214	G	A
100H1	A1d1a	MT	15620	T	C
100H1	A1d1a	MT	15627	A	G
100H1	A1d1a	MT	15639	T	A
100H1	A1d1a	MT	15814	C	T
100H1	A1d1a	MT	15955	C	T
101H	A6	MT	164	A	G
101H	A6	MT	767	G	A
101H	A6	MT	2232	A	G
101H	A6	MT	2683	G	A
101H	A6	MT	2962	C	T
101H	A6	MT	3196	T	C
101H	A6	MT	3278	G	A
101H	A6	MT	3406	C	T
101H	A6	MT	5030	T	C
101H	A6	MT	5367	C	T
101H	A6	MT	5444	T	C
101H	A6	MT	5564	C	T
101H	A6	MT	6065	A	G
101H	A6	MT	7360	A	G
101H	A6	MT	8062	A	G
101H	A6	MT	8281	T	C
101H	A6	MT	8323	A	G
101H	A6	MT	8368	C	T
101H	A6	MT	8703	G	A
101H	A6	MT	8764	G	T
101H	A6	MT	8807	G	A
101H	A6	MT	9835	A	G
101H	A6	MT	10917	G	A
101H	A6	MT	10992	G	A
101H	A6	MT	12116	C	T
101H	A6	MT	12788	T	C
101H	A6	MT	12959	G	A
101H	A6	MT	13299	T	A
101H	A6	MT	13563	A	G
101H	A6	MT	13762	T	C
101H	A6	MT	15004	T	C
101H	A6	MT	15214	G	A
101H	A6	MT	15639	T	A
101H	A6	MT	15665	T	C
101H	A6	MT	15814	C	T
101H	A6	MT	16128	G	A
101H	A6	MT	16431	C	T
101H	A6	MT	16612	C	T
1023H	A1d1a	MT	1351	A	G
1023H	A1d1a	MT	2683	G	A
1023H	A1d1a	MT	2962	C	T
1023H	A1d1a	MT	3196	T	C
1023H	A1d1a	MT	4303	A	G
1023H	A1d1a	MT	4940	T	C
1023H	A1d1a	MT	5367	C	T
1023H	A1d1a	MT	5444	T	C
1023H	A1d1a	MT	6065	A	G
1023H	A1d1a	MT	6401	C	T
1023H	A1d1a	MT	6554	T	C
1023H	A1d1a	MT	7593	T	C
1023H	A1d1a	MT	8281	T	C
1023H	A1d1a	MT	8368	C	T
1023H	A1d1a	MT	8807	G	A
1023H	A1d1a	MT	10611	A	T
1023H	A1d1a	MT	10992	G	A
1023H	A1d1a	MT	12200	C	T
1023H	A1d1a	MT	13299	T	A
1023H	A1d1a	MT	14977	T	C
1023H	A1d1a	MT	15214	G	A
1023H	A1d1a	MT	15620	T	C
1023H	A1d1a	MT	15627	A	G
1023H	A1d1a	MT	15639	T	A
1023H	A1d1a	MT	15814	C	T
1023H	A1d1a	MT	15955	C	T
1024H	A1a1	MT	5367	C	T
1024H	A1a1	MT	5444	T	C
1024H	A1a1	MT	6065	A	G
1024H	A1a1	MT	8368	C	T
1024H	A1a1	MT	8807	G	A
1024H	A1a1	MT	13299	T	A
1024H	A1a1	MT	15625	T	C
1024H	A1a1	MT	15814	C	T
1026H	B1	MT	381	T	A
1026H	B1	MT	445	A	G
1026H	B1	MT	1454	G	A
1026H	B1	MT	1756	C	T
1026H	B1	MT	2185	T	C
1026H	B1	MT	2232	A	G
1026H	B1	MT	2683	G	A
1026H	B1	MT	2812	C	T
1026H	B1	MT	2962	C	T
1026H	B1	MT	3028	A	C
1026H	B1	MT	3196	T	C
1026H	B1	MT	3406	C	T
1026H	B1	MT	3469	G	A
1026H	B1	MT	3598	G	A
1026H	B1	MT	4204	G	A
1026H	B1	MT	4277	A	G
1026H	B1	MT	4390	T	C
1026H	B1	MT	4517	G	A
1026H	B1	MT	4646	T	C
1026H	B1	MT	5009	C	T
1026H	B1	MT	5367	C	T
1026H	B1	MT	5444	T	C
1026H	B1	MT	6065	A	G
1026H	B1	MT	6257	G	A
1026H	B1	MT	6470	G	A
1026H	B1	MT	6764	C	T
1026H	B1	MT	7014	T	C
1026H	B1	MT	8101	G	A
1026H	B1	MT	8221	A	C
1026H	B1	MT	8225	T	C
1026H	B1	MT	8281	T	C
1026H	B1	MT	8323	A	G
1026H	B1	MT	8368	C	T
1026H	B1	MT	8425	G	A
1026H	B1	MT	8569	A	G
1026H	B1	MT	8703	G	A
1026H	B1	MT	8736	T	C
1026H	B1	MT	8760	A	G
1026H	B1	MT	8764	G	T
1026H	B1	MT	8807	G	A
1026H	B1	MT	8817	A	G
1026H	B1	MT	8877	A	G
1026H	B1	MT	8991	A	G
1026H	B1	MT	9219	A	G
1026H	B1	MT	9825	G	A
1026H	B1	MT	10257	G	A
1026H	B1	MT	10404	C	T
1026H	B1	MT	10440	T	C
1026H	B1	MT	10533	A	T
1026H	B1	MT	10542	A	G
1026H	B1	MT	10917	G	A
1026H	B1	MT	10992	G	A
1026H	B1	MT	11176	C	T
1026H	B1	MT	11250	T	C
1026H	B1	MT	11402	T	C
1026H	B1	MT	11948	A	G
1026H	B1	MT	11963	C	T
1026H	B1	MT	12665	T	C
1026H	B1	MT	12788	T	C
1026H	B1	MT	12813	G	A
1026H	B1	MT	13261	C	T
1026H	B1	MT	13299	T	A
1026H	B1	MT	13594	G	A
1026H	B1	MT	13618	A	G
1026H	B1	MT	13660	C	T
1026H	B1	MT	13708	C	T
1026H	B1	MT	13777	G	A
1026H	B1	MT	14543	T	C
1026H	B1	MT	14671	G	A
1026H	B1	MT	14930	T	C
1026H	B1	MT	15214	G	A
1026H	B1	MT	15435	G	A
1026H	B1	MT	15595	C	T
1026H	B1	MT	15612	T	C
1026H	B1	MT	15632	C	T
1026H	B1	MT	15639	T	G
1026H	B1	MT	15643	A	G
1026H	B1	MT	15652	G	A
1026H	B1	MT	15800	T	C
1026H	B1	MT	15814	C	T
1026H	B1	MT	15815	T	C
1026H	B1	MT	15912	C	T
1026H	B1	MT	15955	C	T
1026H	B1	MT	16003	A	G
1026H	B1	MT	16083	A	G
1026H	B1	MT	16128	G	A
1026H	B1	MT	16431	C	T
1026H	B1	MT	16439	T	C
102H	A6	MT	164	A	G
102H	A6	MT	767	G	A
102H	A6	MT	2232	A	G
102H	A6	MT	2683	G	A
102H	A6	MT	2962	C	T
102H	A6	MT	3196	T	C
102H	A6	MT	3278	G	A
102H	A6	MT	3406	C	T
102H	A6	MT	5030	T	C
102H	A6	MT	5367	C	T
102H	A6	MT	5444	T	C
102H	A6	MT	5564	C	T
102H	A6	MT	6065	A	G
102H	A6	MT	7360	A	G
102H	A6	MT	8062	A	G
102H	A6	MT	8281	T	C
102H	A6	MT	8323	A	G
102H	A6	MT	8368	C	T
102H	A6	MT	8703	G	A
102H	A6	MT	8764	G	T
102H	A6	MT	8807	G	A
102H	A6	MT	9835	A	G
102H	A6	MT	10917	G	A
102H	A6	MT	10992	G	A
102H	A6	MT	12116	C	T
102H	A6	MT	12788	T	C
102H	A6	MT	12959	G	A
102H	A6	MT	13299	T	A
102H	A6	MT	13563	A	G
102H	A6	MT	13762	T	C
102H	A6	MT	15004	T	C
102H	A6	MT	15214	G	A
102H	A6	MT	15639	T	A
102H	A6	MT	15665	T	C
102H	A6	MT	15814	C	T
102H	A6	MT	16128	G	A
102H	A6	MT	16431	C	T
102H	A6	MT	16612	C	T
103H	A6	MT	164	A	G
103H	A6	MT	767	G	A
103H	A6	MT	2232	A	G
103H	A6	MT	2683	G	A
103H	A6	MT	2962	C	T
103H	A6	MT	3196	T	C
103H	A6	MT	3278	G	A
103H	A6	MT	3406	C	T
103H	A6	MT	5030	T	C
103H	A6	MT	5367	C	T
103H	A6	MT	5444	T	C
103H	A6	MT	5564	C	T
103H	A6	MT	6065	A	G
103H	A6	MT	7360	A	G
103H	A6	MT	8062	A	G
103H	A6	MT	8281	T	C
103H	A6	MT	8323	A	G
103H	A6	MT	8368	C	T
103H	A6	MT	8703	G	A
103H	A6	MT	8764	G	T
103H	A6	MT	8807	G	A
103H	A6	MT	9835	A	G
103H	A6	MT	10917	G	A
103H	A6	MT	10992	G	A
103H	A6	MT	12116	C	T
103H	A6	MT	12788	T	C
103H	A6	MT	12959	G	A
103H	A6	MT	13299	T	A
103H	A6	MT	13563	A	G
103H	A6	MT	13762	T	C
103H	A6	MT	15004	T	C
103H	A6	MT	15214	G	A
103H	A6	MT	15639	T	A
103H	A6	MT	15665	T	C
103H	A6	MT	15814	C	T
103H	A6	MT	16128	G	A
103H	A6	MT	16431	C	T
103H	A6	MT	16612	C	T
1040H	A1a1	MT	2683	G	A
1040H	A1a1	MT	5367	C	T
1040H	A1a1	MT	5444	T	C
1040H	A1a1	MT	6065	A	G
1040H	A1a1	MT	8368	C	T
1040H	A1a1	MT	8536	C	T
1040H	A1a1	MT	8807	G	A
1040H	A1a1	MT	10165	C	T
1040H	A1a1	MT	13299	T	A
1040H	A1a1	MT	15639	T	A
1040H	A1a1	MT	15814	C	T
1040H	A1a1	MT	16025	T	C
1041H	B1	MT	381	T	A
1041H	B1	MT	445	A	G
1041H	B1	MT	1454	G	A
1041H	B1	MT	1756	C	T
1041H	B1	MT	2185	T	C
1041H	B1	MT	2232	A	G
1041H	B1	MT	2683	G	A
1041H	B1	MT	2812	C	T
1041H	B1	MT	2962	C	T
1041H	B1	MT	3028	A	C
1041H	B1	MT	3196	T	C
1041H	B1	MT	3406	C	T
1041H	B1	MT	3469	G	A
1041H	B1	MT	3598	G	A
1041H	B1	MT	4204	G	A
1041H	B1	MT	4277	A	G
1041H	B1	MT	4333	C	T
1041H	B1	MT	4390	T	C
1041H	B1	MT	4517	G	A
1041H	B1	MT	4646	T	C
1041H	B1	MT	5009	C	T
1041H	B1	MT	5367	C	T
1041H	B1	MT	5444	T	C
1041H	B1	MT	6065	A	G
1041H	B1	MT	6257	G	A
1041H	B1	MT	6470	G	A
1041H	B1	MT	6764	C	T
1041H	B1	MT	7014	T	C
1041H	B1	MT	8101	G	A
1041H	B1	MT	8221	A	C
1041H	B1	MT	8225	T	C
1041H	B1	MT	8281	T	C
1041H	B1	MT	8323	A	G
1041H	B1	MT	8368	C	T
1041H	B1	MT	8425	G	A
1041H	B1	MT	8569	A	G
1041H	B1	MT	8703	G	A
1041H	B1	MT	8736	T	C
1041H	B1	MT	8760	A	G
1041H	B1	MT	8764	G	T
1041H	B1	MT	8807	G	A
1041H	B1	MT	8817	A	G
1041H	B1	MT	8877	A	G
1041H	B1	MT	8991	A	G
1041H	B1	MT	9198	T	C
1041H	B1	MT	9219	A	G
1041H	B1	MT	9420	A	G
1041H	B1	MT	9825	G	A
1041H	B1	MT	10257	G	A
1041H	B1	MT	10404	C	T
1041H	B1	MT	10440	T	C
1041H	B1	MT	10533	A	T
1041H	B1	MT	10542	A	G
1041H	B1	MT	10917	G	A
1041H	B1	MT	10992	G	A
1041H	B1	MT	11176	C	T
1041H	B1	MT	11250	T	C
1041H	B1	MT	11402	T	C
1041H	B1	MT	11948	A	G
1041H	B1	MT	11963	C	T
1041H	B1	MT	12665	T	C
1041H	B1	MT	12788	T	C
1041H	B1	MT	12813	G	A
1041H	B1	MT	13261	C	T
1041H	B1	MT	13299	T	A
1041H	B1	MT	13594	G	A
1041H	B1	MT	13618	A	G
1041H	B1	MT	13660	C	T
1041H	B1	MT	13708	C	T
1041H	B1	MT	13777	G	A
1041H	B1	MT	14543	T	C
1041H	B1	MT	14671	G	A
1041H	B1	MT	14930	T	C
1041H	B1	MT	15214	G	A
1041H	B1	MT	15435	G	A
1041H	B1	MT	15595	C	T
1041H	B1	MT	15612	T	C
1041H	B1	MT	15632	C	T
1041H	B1	MT	15639	T	G
1041H	B1	MT	15643	A	G
1041H	B1	MT	15652	G	A
1041H	B1	MT	15800	T	C
1041H	B1	MT	15814	C	T
1041H	B1	MT	15815	T	C
1041H	B1	MT	15912	C	T
1041H	B1	MT	15955	C	T
1041H	B1	MT	16003	A	G
1041H	B1	MT	16083	A	G
1041H	B1	MT	16128	G	A
1041H	B1	MT	16431	C	T
1041H	B1	MT	16439	T	C
1042H	A1a1	MT	150	T	C
1042H	A1a1	MT	2683	G	A
1042H	A1a1	MT	5367	C	T
1042H	A1a1	MT	5444	T	C
1042H	A1a1	MT	6065	A	G
1042H	A1a1	MT	8368	C	T
1042H	A1a1	MT	8807	G	A
1042H	A1a1	MT	12668	T	C
1042H	A1a1	MT	13299	T	A
1042H	A1a1	MT	15271	G	A
1042H	A1a1	MT	15639	T	A
1042H	A1a1	MT	15814	C	T
1042H	A1a1	MT	16025	T	C
1047H	B1	MT	381	T	A
1047H	B1	MT	445	A	G
1047H	B1	MT	1454	G	A
1047H	B1	MT	1756	C	T
1047H	B1	MT	2185	T	C
1047H	B1	MT	2232	A	G
1047H	B1	MT	2683	G	A
1047H	B1	MT	2812	C	T
1047H	B1	MT	2962	C	T
1047H	B1	MT	3028	A	C
1047H	B1	MT	3196	T	C
1047H	B1	MT	3406	C	T
1047H	B1	MT	3469	G	A
1047H	B1	MT	3598	G	A
1047H	B1	MT	4204	G	A
1047H	B1	MT	4277	A	G
1047H	B1	MT	4390	T	C
1047H	B1	MT	4517	G	A
1047H	B1	MT	4646	T	C
1047H	B1	MT	4880	G	A
1047H	B1	MT	5009	C	T
1047H	B1	MT	5367	C	T
1047H	B1	MT	5444	T	C
1047H	B1	MT	6065	A	G
1047H	B1	MT	6257	G	A
1047H	B1	MT	6470	G	A
1047H	B1	MT	6764	C	T
1047H	B1	MT	7014	T	C
1047H	B1	MT	8101	G	A
1047H	B1	MT	8221	A	C
1047H	B1	MT	8225	T	C
1047H	B1	MT	8281	T	C
1047H	B1	MT	8323	A	G
1047H	B1	MT	8368	C	T
1047H	B1	MT	8425	G	A
1047H	B1	MT	8569	A	G
1047H	B1	MT	8703	G	A
1047H	B1	MT	8736	T	C
1047H	B1	MT	8760	A	G
1047H	B1	MT	8764	G	T
1047H	B1	MT	8807	G	A
1047H	B1	MT	8817	A	G
1047H	B1	MT	8877	A	G
1047H	B1	MT	8991	A	G
1047H	B1	MT	9028	G	C
1047H	B1	MT	9219	A	G
1047H	B1	MT	9825	G	A
1047H	B1	MT	10257	G	A
1047H	B1	MT	10404	C	T
1047H	B1	MT	10440	T	C
1047H	B1	MT	10533	A	T
1047H	B1	MT	10542	A	G
1047H	B1	MT	10917	G	A
1047H	B1	MT	10992	G	A
1047H	B1	MT	11176	C	T
1047H	B1	MT	11250	T	C
1047H	B1	MT	11402	T	C
1047H	B1	MT	11948	A	G
1047H	B1	MT	11963	C	T
1047H	B1	MT	12665	T	C
1047H	B1	MT	12788	T	C
1047H	B1	MT	12813	G	A
1047H	B1	MT	13261	C	T
1047H	B1	MT	13299	T	A
1047H	B1	MT	13594	G	A
1047H	B1	MT	13618	A	G
1047H	B1	MT	13660	C	T
1047H	B1	MT	13708	C	T
1047H	B1	MT	13777	G	A
1047H	B1	MT	14671	G	A
1047H	B1	MT	14930	T	C
1047H	B1	MT	15214	G	A
1047H	B1	MT	15435	G	A
1047H	B1	MT	15595	C	T
1047H	B1	MT	15612	T	C
1047H	B1	MT	15632	C	T
1047H	B1	MT	15639	T	G
1047H	B1	MT	15643	A	G
1047H	B1	MT	15652	G	A
1047H	B1	MT	15800	T	C
1047H	B1	MT	15814	C	T
1047H	B1	MT	15815	T	C
1047H	B1	MT	15912	C	T
1047H	B1	MT	15955	C	T
1047H	B1	MT	16003	A	G
1047H	B1	MT	16083	A	G
1047H	B1	MT	16128	G	A
1047H	B1	MT	16431	C	T
1047H	B1	MT	16439	T	C
1048H	B1	MT	381	T	A
1048H	B1	MT	445	A	G
1048H	B1	MT	1454	G	A
1048H	B1	MT	1756	C	T
1048H	B1	MT	2185	T	C
1048H	B1	MT	2232	A	G
1048H	B1	MT	2683	G	A
1048H	B1	MT	2812	C	T
1048H	B1	MT	2962	C	T
1048H	B1	MT	3028	A	C
1048H	B1	MT	3196	T	C
1048H	B1	MT	3406	C	T
1048H	B1	MT	3469	G	A
1048H	B1	MT	3598	G	A
1048H	B1	MT	4204	G	A
1048H	B1	MT	4277	A	G
1048H	B1	MT	4390	T	C
1048H	B1	MT	4517	G	A
1048H	B1	MT	4646	T	C
1048H	B1	MT	5009	C	T
1048H	B1	MT	5367	C	T
1048H	B1	MT	5444	T	C
1048H	B1	MT	6065	A	G
1048H	B1	MT	6257	G	A
1048H	B1	MT	6470	G	A
1048H	B1	MT	6764	C	T
1048H	B1	MT	7014	T	C
1048H	B1	MT	8101	G	A
1048H	B1	MT	8221	A	C
1048H	B1	MT	8225	T	C
1048H	B1	MT	8281	T	C
1048H	B1	MT	8323	A	G
1048H	B1	MT	8368	C	T
1048H	B1	MT	8425	G	A
1048H	B1	MT	8569	A	G
1048H	B1	MT	8703	G	A
1048H	B1	MT	8736	T	C
1048H	B1	MT	8760	A	G
1048H	B1	MT	8764	G	T
1048H	B1	MT	8807	G	A
1048H	B1	MT	8817	A	G
1048H	B1	MT	8877	A	G
1048H	B1	MT	8991	A	G
1048H	B1	MT	9219	A	G
1048H	B1	MT	9825	G	A
1048H	B1	MT	10257	G	A
1048H	B1	MT	10404	C	T
1048H	B1	MT	10440	T	C
1048H	B1	MT	10533	A	T
1048H	B1	MT	10542	A	G
1048H	B1	MT	10917	G	A
1048H	B1	MT	10992	G	A
1048H	B1	MT	11176	C	T
1048H	B1	MT	11250	T	C
1048H	B1	MT	11402	T	C
1048H	B1	MT	11948	A	G
1048H	B1	MT	11963	C	T
1048H	B1	MT	12665	T	C
1048H	B1	MT	12788	T	C
1048H	B1	MT	12813	G	A
1048H	B1	MT	13261	C	T
1048H	B1	MT	13299	T	A
1048H	B1	MT	13594	G	A
1048H	B1	MT	13618	A	G
1048H	B1	MT	13660	C	T
1048H	B1	MT	13708	C	T
1048H	B1	MT	13777	G	A
1048H	B1	MT	14671	G	A
1048H	B1	MT	14930	T	C
1048H	B1	MT	15214	G	A
1048H	B1	MT	15435	G	A
1048H	B1	MT	15595	C	T
1048H	B1	MT	15612	T	C
1048H	B1	MT	15632	C	T
1048H	B1	MT	15639	T	G
1048H	B1	MT	15643	A	G
1048H	B1	MT	15652	G	A
1048H	B1	MT	15800	T	C
1048H	B1	MT	15814	C	T
1048H	B1	MT	15815	T	C
1048H	B1	MT	15912	C	T
1048H	B1	MT	15955	C	T
1048H	B1	MT	16003	A	G
1048H	B1	MT	16083	A	G
1048H	B1	MT	16128	G	A
1048H	B1	MT	16431	C	T
1048H	B1	MT	16439	T	C
1049H	B1	MT	381	T	A
1049H	B1	MT	445	A	G
1049H	B1	MT	1454	G	A
1049H	B1	MT	1756	C	T
1049H	B1	MT	2185	T	C
1049H	B1	MT	2232	A	G
1049H	B1	MT	2683	G	A
1049H	B1	MT	2812	C	T
1049H	B1	MT	2962	C	T
1049H	B1	MT	3028	A	C
1049H	B1	MT	3196	T	C
1049H	B1	MT	3406	C	T
1049H	B1	MT	3469	G	A
1049H	B1	MT	3598	G	A
1049H	B1	MT	4204	G	A
1049H	B1	MT	4277	A	G
1049H	B1	MT	4390	T	C
1049H	B1	MT	4517	G	A
1049H	B1	MT	4646	T	C
1049H	B1	MT	5009	C	T
1049H	B1	MT	5367	C	T
1049H	B1	MT	5444	T	C
1049H	B1	MT	6065	A	G
1049H	B1	MT	6257	G	A
1049H	B1	MT	6470	G	A
1049H	B1	MT	6764	C	T
1049H	B1	MT	7014	T	C
1049H	B1	MT	8101	G	A
1049H	B1	MT	8221	A	C
1049H	B1	MT	8225	T	C
1049H	B1	MT	8281	T	C
1049H	B1	MT	8323	A	G
1049H	B1	MT	8368	C	T
1049H	B1	MT	8425	G	A
1049H	B1	MT	8569	A	G
1049H	B1	MT	8703	G	A
1049H	B1	MT	8736	T	C
1049H	B1	MT	8760	A	G
1049H	B1	MT	8764	G	T
1049H	B1	MT	8807	G	A
1049H	B1	MT	8817	A	G
1049H	B1	MT	8877	A	G
1049H	B1	MT	8991	A	G
1049H	B1	MT	9219	A	G
1049H	B1	MT	9825	G	A
1049H	B1	MT	10257	G	A
1049H	B1	MT	10404	C	T
1049H	B1	MT	10440	T	C
1049H	B1	MT	10533	A	T
1049H	B1	MT	10542	A	G
1049H	B1	MT	10917	G	A
1049H	B1	MT	10992	G	A
1049H	B1	MT	11176	C	T
1049H	B1	MT	11250	T	C
1049H	B1	MT	11402	T	C
1049H	B1	MT	11948	A	G
1049H	B1	MT	11963	C	T
1049H	B1	MT	12665	T	C
1049H	B1	MT	12788	T	C
1049H	B1	MT	12813	G	A
1049H	B1	MT	13261	C	T
1049H	B1	MT	13299	T	A
1049H	B1	MT	13594	G	A
1049H	B1	MT	13618	A	G
1049H	B1	MT	13660	C	T
1049H	B1	MT	13708	C	T
1049H	B1	MT	13777	G	A
1049H	B1	MT	14671	G	A
1049H	B1	MT	14930	T	C
1049H	B1	MT	15214	G	A
1049H	B1	MT	15435	G	A
1049H	B1	MT	15595	C	T
1049H	B1	MT	15612	T	C
1049H	B1	MT	15632	C	T
1049H	B1	MT	15639	T	G
1049H	B1	MT	15643	A	G
1049H	B1	MT	15652	G	A
1049H	B1	MT	15800	T	C
1049H	B1	MT	15814	C	T
1049H	B1	MT	15815	T	C
1049H	B1	MT	15912	C	T
1049H	B1	MT	15955	C	T
1049H	B1	MT	16003	A	G
1049H	B1	MT	16083	A	G
1049H	B1	MT	16128	G	A
1049H	B1	MT	16431	C	T
1049H	B1	MT	16439	T	C
104H	A6	MT	164	A	G
104H	A6	MT	767	G	A
104H	A6	MT	2232	A	G
104H	A6	MT	2683	G	A
104H	A6	MT	2962	C	T
104H	A6	MT	3196	T	C
104H	A6	MT	3278	G	A
104H	A6	MT	3406	C	T
104H	A6	MT	5030	T	C
104H	A6	MT	5367	C	T
104H	A6	MT	5444	T	C
104H	A6	MT	5564	C	T
104H	A6	MT	6065	A	G
104H	A6	MT	7360	A	G
104H	A6	MT	8062	A	G
104H	A6	MT	8281	T	C
104H	A6	MT	8323	A	G
104H	A6	MT	8368	C	T
104H	A6	MT	8703	G	A
104H	A6	MT	8764	G	T
104H	A6	MT	8807	G	A
104H	A6	MT	9835	A	G
104H	A6	MT	10917	G	A
104H	A6	MT	10992	G	A
104H	A6	MT	12116	C	T
104H	A6	MT	12788	T	C
104H	A6	MT	12959	G	A
104H	A6	MT	13299	T	A
104H	A6	MT	13563	A	G
104H	A6	MT	13762	T	C
104H	A6	MT	15004	T	C
104H	A6	MT	15214	G	A
104H	A6	MT	15639	T	A
104H	A6	MT	15665	T	C
104H	A6	MT	15814	C	T
104H	A6	MT	16128	G	A
104H	A6	MT	16431	C	T
104H	A6	MT	16612	C	T
1050H	B1	MT	381	T	A
1050H	B1	MT	445	A	G
1050H	B1	MT	1454	G	A
1050H	B1	MT	1756	C	T
1050H	B1	MT	2185	T	C
1050H	B1	MT	2232	A	G
1050H	B1	MT	2683	G	A
1050H	B1	MT	2812	C	T
1050H	B1	MT	2962	C	T
1050H	B1	MT	3028	A	C
1050H	B1	MT	3196	T	C
1050H	B1	MT	3247	T	C
1050H	B1	MT	3406	C	T
1050H	B1	MT	3469	G	A
1050H	B1	MT	3598	G	A
1050H	B1	MT	4204	G	A
1050H	B1	MT	4277	A	G
1050H	B1	MT	4390	T	C
1050H	B1	MT	4517	G	A
1050H	B1	MT	4646	T	C
1050H	B1	MT	5009	C	T
1050H	B1	MT	5367	C	T
1050H	B1	MT	5444	T	C
1050H	B1	MT	6065	A	G
1050H	B1	MT	6257	G	A
1050H	B1	MT	6470	G	A
1050H	B1	MT	6764	C	T
1050H	B1	MT	7014	T	C
1050H	B1	MT	8101	G	A
1050H	B1	MT	8221	A	C
1050H	B1	MT	8225	T	C
1050H	B1	MT	8281	T	C
1050H	B1	MT	8323	A	G
1050H	B1	MT	8368	C	T
1050H	B1	MT	8425	G	A
1050H	B1	MT	8569	A	G
1050H	B1	MT	8703	G	A
1050H	B1	MT	8736	T	C
1050H	B1	MT	8760	A	G
1050H	B1	MT	8764	G	T
1050H	B1	MT	8807	G	A
1050H	B1	MT	8817	A	G
1050H	B1	MT	8877	A	G
1050H	B1	MT	8991	A	G
1050H	B1	MT	9219	A	G
1050H	B1	MT	9825	G	A
1050H	B1	MT	10257	G	A
1050H	B1	MT	10404	C	T
1050H	B1	MT	10440	T	C
1050H	B1	MT	10533	A	T
1050H	B1	MT	10542	A	G
1050H	B1	MT	10917	G	A
1050H	B1	MT	10992	G	A
1050H	B1	MT	11176	C	T
1050H	B1	MT	11250	T	C
1050H	B1	MT	11402	T	C
1050H	B1	MT	11948	A	G
1050H	B1	MT	11963	C	T
1050H	B1	MT	12665	T	C
1050H	B1	MT	12788	T	C
1050H	B1	MT	12813	G	A
1050H	B1	MT	13261	C	T
1050H	B1	MT	13299	T	A
1050H	B1	MT	13594	G	A
1050H	B1	MT	13618	A	G
1050H	B1	MT	13660	C	T
1050H	B1	MT	13708	C	T
1050H	B1	MT	13777	G	A
1050H	B1	MT	14671	G	A
1050H	B1	MT	14930	T	C
1050H	B1	MT	15214	G	A
1050H	B1	MT	15435	G	A
1050H	B1	MT	15595	C	T
1050H	B1	MT	15612	T	C
1050H	B1	MT	15632	C	T
1050H	B1	MT	15639	T	G
1050H	B1	MT	15652	G	A
1050H	B1	MT	15800	T	C
1050H	B1	MT	15814	C	T
1050H	B1	MT	15815	T	C
1050H	B1	MT	15912	C	T
1050H	B1	MT	15955	C	T
1050H	B1	MT	16003	A	G
1050H	B1	MT	16083	A	G
1050H	B1	MT	16128	G	A
1050H	B1	MT	16431	C	T
1050H	B1	MT	16439	T	C
1051H	B1	MT	381	T	A
1051H	B1	MT	445	A	G
1051H	B1	MT	1454	G	A
1051H	B1	MT	1756	C	T
1051H	B1	MT	2185	T	C
1051H	B1	MT	2232	A	G
1051H	B1	MT	2683	G	A
1051H	B1	MT	2812	C	T
1051H	B1	MT	2962	C	T
1051H	B1	MT	3028	A	C
1051H	B1	MT	3196	T	C
1051H	B1	MT	3406	C	T
1051H	B1	MT	3469	G	A
1051H	B1	MT	3598	G	A
1051H	B1	MT	4204	G	A
1051H	B1	MT	4277	A	G
1051H	B1	MT	4390	T	C
1051H	B1	MT	4517	G	A
1051H	B1	MT	4646	T	C
1051H	B1	MT	5009	C	T
1051H	B1	MT	5367	C	T
1051H	B1	MT	5444	T	C
1051H	B1	MT	6065	A	G
1051H	B1	MT	6257	G	A
1051H	B1	MT	6470	G	A
1051H	B1	MT	6764	C	T
1051H	B1	MT	7014	T	C
1051H	B1	MT	8101	G	A
1051H	B1	MT	8221	A	C
1051H	B1	MT	8225	T	C
1051H	B1	MT	8281	T	C
1051H	B1	MT	8323	A	G
1051H	B1	MT	8368	C	T
1051H	B1	MT	8425	G	A
1051H	B1	MT	8569	A	G
1051H	B1	MT	8703	G	A
1051H	B1	MT	8736	T	C
1051H	B1	MT	8760	A	G
1051H	B1	MT	8764	G	T
1051H	B1	MT	8807	G	A
1051H	B1	MT	8817	A	G
1051H	B1	MT	8877	A	G
1051H	B1	MT	8991	A	G
1051H	B1	MT	9219	A	G
1051H	B1	MT	9825	G	A
1051H	B1	MT	10257	G	A
1051H	B1	MT	10404	C	T
1051H	B1	MT	10440	T	C
1051H	B1	MT	10533	A	T
1051H	B1	MT	10542	A	G
1051H	B1	MT	10917	G	A
1051H	B1	MT	10992	G	A
1051H	B1	MT	11176	C	T
1051H	B1	MT	11250	T	C
1051H	B1	MT	11402	T	C
1051H	B1	MT	11948	A	G
1051H	B1	MT	11963	C	T
1051H	B1	MT	12665	T	C
1051H	B1	MT	12788	T	C
1051H	B1	MT	12813	G	A
1051H	B1	MT	13261	C	T
1051H	B1	MT	13299	T	A
1051H	B1	MT	13594	G	A
1051H	B1	MT	13618	A	G
1051H	B1	MT	13660	C	T
1051H	B1	MT	13708	C	T
1051H	B1	MT	13777	G	A
1051H	B1	MT	14671	G	A
1051H	B1	MT	14930	T	C
1051H	B1	MT	15214	G	A
1051H	B1	MT	15435	G	A
1051H	B1	MT	15595	C	T
1051H	B1	MT	15612	T	C
1051H	B1	MT	15632	C	T
1051H	B1	MT	15639	T	G
1051H	B1	MT	15643	A	G
1051H	B1	MT	15652	G	A
1051H	B1	MT	15800	T	C
1051H	B1	MT	15814	C	T
1051H	B1	MT	15815	T	C
1051H	B1	MT	15912	C	T
1051H	B1	MT	15955	C	T
1051H	B1	MT	16003	A	G
1051H	B1	MT	16083	A	G
1051H	B1	MT	16128	G	A
1051H	B1	MT	16431	C	T
1051H	B1	MT	16439	T	C
106H	A6	MT	164	A	G
106H	A6	MT	767	G	A
106H	A6	MT	2232	A	G
106H	A6	MT	2683	G	A
106H	A6	MT	2962	C	T
106H	A6	MT	3196	T	C
106H	A6	MT	3278	G	A
106H	A6	MT	3406	C	T
106H	A6	MT	5030	T	C
106H	A6	MT	5367	C	T
106H	A6	MT	5444	T	C
106H	A6	MT	5564	C	T
106H	A6	MT	6065	A	G
106H	A6	MT	7360	A	G
106H	A6	MT	8062	A	G
106H	A6	MT	8281	T	C
106H	A6	MT	8323	A	G
106H	A6	MT	8368	C	T
106H	A6	MT	8703	G	A
106H	A6	MT	8764	G	T
106H	A6	MT	8807	G	A
106H	A6	MT	9835	A	G
106H	A6	MT	10917	G	A
106H	A6	MT	10992	G	A
106H	A6	MT	12116	C	T
106H	A6	MT	12788	T	C
106H	A6	MT	12959	G	A
106H	A6	MT	13299	T	A
106H	A6	MT	13563	A	G
106H	A6	MT	13762	T	C
106H	A6	MT	15004	T	C
106H	A6	MT	15214	G	A
106H	A6	MT	15639	T	A
106H	A6	MT	15665	T	C
106H	A6	MT	15814	C	T
106H	A6	MT	16128	G	A
106H	A6	MT	16431	C	T
106H	A6	MT	16612	C	T
1077H1	A1a1	MT	5367	C	T
1077H1	A1a1	MT	5444	T	C
1077H1	A1a1	MT	6065	A	G
1077H1	A1a1	MT	8368	C	T
1077H1	A1a1	MT	8807	G	A
1077H1	A1a1	MT	9094	T	C
1077H1	A1a1	MT	13299	T	A
1077H1	A1a1	MT	15814	C	T
1080H1	A1d1a	MT	1351	A	G
1080H1	A1d1a	MT	2683	G	A
1080H1	A1d1a	MT	2962	C	T
1080H1	A1d1a	MT	3196	T	C
1080H1	A1d1a	MT	4303	A	G
1080H1	A1d1a	MT	4940	T	C
1080H1	A1d1a	MT	5367	C	T
1080H1	A1d1a	MT	5444	T	C
1080H1	A1d1a	MT	6065	A	G
1080H1	A1d1a	MT	6401	C	T
1080H1	A1d1a	MT	6554	T	C
1080H1	A1d1a	MT	7593	T	C
1080H1	A1d1a	MT	8281	T	C
1080H1	A1d1a	MT	8368	C	T
1080H1	A1d1a	MT	8807	G	A
1080H1	A1d1a	MT	10611	A	T
1080H1	A1d1a	MT	10992	G	A
1080H1	A1d1a	MT	12200	C	T
1080H1	A1d1a	MT	13299	T	A
1080H1	A1d1a	MT	14977	T	C
1080H1	A1d1a	MT	15214	G	A
1080H1	A1d1a	MT	15620	T	C
1080H1	A1d1a	MT	15627	A	G
1080H1	A1d1a	MT	15639	T	A
1080H1	A1d1a	MT	15814	C	T
1080H1	A1d1a	MT	15955	C	T
1082H	A1a1	MT	5367	C	T
1082H	A1a1	MT	5444	T	C
1082H	A1a1	MT	6065	A	G
1082H	A1a1	MT	8368	C	T
1082H	A1a1	MT	8807	G	A
1082H	A1a1	MT	13299	T	A
1082H	A1a1	MT	15814	C	T
1082H	A1a1	MT	16025	T	C
1083H	A1a1	MT	2683	G	A
1083H	A1a1	MT	5367	C	T
1083H	A1a1	MT	5444	T	C
1083H	A1a1	MT	6065	A	G
1083H	A1a1	MT	8368	C	T
1083H	A1a1	MT	8536	C	T
1083H	A1a1	MT	8807	G	A
1083H	A1a1	MT	10165	C	T
1083H	A1a1	MT	13299	T	A
1083H	A1a1	MT	14340	T	C
1083H	A1a1	MT	14474	G	A
1083H	A1a1	MT	15639	T	A
1083H	A1a1	MT	15814	C	T
1083H	A1a1	MT	16025	T	C
1084H	B1	MT	381	T	A
1084H	B1	MT	445	A	G
1084H	B1	MT	1454	G	A
1084H	B1	MT	1756	C	T
1084H	B1	MT	2185	T	C
1084H	B1	MT	2232	A	G
1084H	B1	MT	2683	G	A
1084H	B1	MT	2812	C	T
1084H	B1	MT	2962	C	T
1084H	B1	MT	3028	A	C
1084H	B1	MT	3196	T	C
1084H	B1	MT	3406	C	T
1084H	B1	MT	3469	G	A
1084H	B1	MT	3598	G	A
1084H	B1	MT	4204	G	A
1084H	B1	MT	4277	A	G
1084H	B1	MT	4390	T	C
1084H	B1	MT	4466	G	A
1084H	B1	MT	4517	G	A
1084H	B1	MT	4646	T	C
1084H	B1	MT	5009	C	T
1084H	B1	MT	5367	C	T
1084H	B1	MT	5444	T	C
1084H	B1	MT	6065	A	G
1084H	B1	MT	6257	G	A
1084H	B1	MT	6470	G	A
1084H	B1	MT	6764	C	T
1084H	B1	MT	7014	T	C
1084H	B1	MT	8101	G	A
1084H	B1	MT	8221	A	C
1084H	B1	MT	8225	T	C
1084H	B1	MT	8281	T	C
1084H	B1	MT	8323	A	G
1084H	B1	MT	8368	C	T
1084H	B1	MT	8425	G	A
1084H	B1	MT	8569	A	G
1084H	B1	MT	8703	G	A
1084H	B1	MT	8736	T	C
1084H	B1	MT	8760	A	G
1084H	B1	MT	8764	G	T
1084H	B1	MT	8807	G	A
1084H	B1	MT	8817	A	G
1084H	B1	MT	8877	A	G
1084H	B1	MT	8991	A	G
1084H	B1	MT	9219	A	G
1084H	B1	MT	9825	G	A
1084H	B1	MT	10257	G	A
1084H	B1	MT	10404	C	T
1084H	B1	MT	10440	T	C
1084H	B1	MT	10533	A	T
1084H	B1	MT	10542	A	G
1084H	B1	MT	10917	G	A
1084H	B1	MT	10992	G	A
1084H	B1	MT	11176	C	T
1084H	B1	MT	11250	T	C
1084H	B1	MT	11402	T	C
1084H	B1	MT	11948	A	G
1084H	B1	MT	11963	C	T
1084H	B1	MT	12665	T	C
1084H	B1	MT	12788	T	C
1084H	B1	MT	12813	G	A
1084H	B1	MT	13261	C	T
1084H	B1	MT	13299	T	A
1084H	B1	MT	13594	G	A
1084H	B1	MT	13618	A	G
1084H	B1	MT	13660	C	T
1084H	B1	MT	13708	C	T
1084H	B1	MT	13777	G	A
1084H	B1	MT	14671	G	A
1084H	B1	MT	14930	T	C
1084H	B1	MT	15214	G	A
1084H	B1	MT	15435	G	A
1084H	B1	MT	15595	C	T
1084H	B1	MT	15612	T	C
1084H	B1	MT	15632	C	T
1084H	B1	MT	15639	T	G
1084H	B1	MT	15643	A	G
1084H	B1	MT	15652	G	A
1084H	B1	MT	15800	T	C
1084H	B1	MT	15814	C	T
1084H	B1	MT	15815	T	C
1084H	B1	MT	15912	C	T
1084H	B1	MT	15955	C	T
1084H	B1	MT	16003	A	G
1084H	B1	MT	16128	G	A
1084H	B1	MT	16431	C	T
1084H	B1	MT	16439	T	C
1086H	B1	MT	381	T	A
1086H	B1	MT	445	A	G
1086H	B1	MT	1454	G	A
1086H	B1	MT	1756	C	T
1086H	B1	MT	2185	T	C
1086H	B1	MT	2232	A	G
1086H	B1	MT	2683	G	A
1086H	B1	MT	2812	C	T
1086H	B1	MT	2962	C	T
1086H	B1	MT	3028	A	C
1086H	B1	MT	3196	T	C
1086H	B1	MT	3406	C	T
1086H	B1	MT	3469	G	A
1086H	B1	MT	3598	G	A
1086H	B1	MT	4204	G	A
1086H	B1	MT	4277	A	G
1086H	B1	MT	4390	T	C
1086H	B1	MT	4517	G	A
1086H	B1	MT	4646	T	C
1086H	B1	MT	5009	C	T
1086H	B1	MT	5367	C	T
1086H	B1	MT	5444	T	C
1086H	B1	MT	6065	A	G
1086H	B1	MT	6257	G	A
1086H	B1	MT	6470	G	A
1086H	B1	MT	6764	C	T
1086H	B1	MT	7014	T	C
1086H	B1	MT	8101	G	A
1086H	B1	MT	8221	A	C
1086H	B1	MT	8225	T	C
1086H	B1	MT	8281	T	C
1086H	B1	MT	8323	A	G
1086H	B1	MT	8368	C	T
1086H	B1	MT	8425	G	A
1086H	B1	MT	8569	A	G
1086H	B1	MT	8703	G	A
1086H	B1	MT	8736	T	C
1086H	B1	MT	8760	A	G
1086H	B1	MT	8764	G	T
1086H	B1	MT	8807	G	A
1086H	B1	MT	8817	A	G
1086H	B1	MT	8877	A	G
1086H	B1	MT	8991	A	G
1086H	B1	MT	9219	A	G
1086H	B1	MT	9825	G	A
1086H	B1	MT	10257	G	A
1086H	B1	MT	10404	C	T
1086H	B1	MT	10440	T	C
1086H	B1	MT	10533	A	T
1086H	B1	MT	10542	A	G
1086H	B1	MT	10917	G	A
1086H	B1	MT	10992	G	A
1086H	B1	MT	11176	C	T
1086H	B1	MT	11250	T	C
1086H	B1	MT	11402	T	C
1086H	B1	MT	11948	A	G
1086H	B1	MT	11963	C	T
1086H	B1	MT	12665	T	C
1086H	B1	MT	12788	T	C
1086H	B1	MT	12813	G	A
1086H	B1	MT	13261	C	T
1086H	B1	MT	13299	T	A
1086H	B1	MT	13594	G	A
1086H	B1	MT	13618	A	G
1086H	B1	MT	13660	C	T
1086H	B1	MT	13708	C	T
1086H	B1	MT	13777	G	A
1086H	B1	MT	14543	T	C
1086H	B1	MT	14671	G	A
1086H	B1	MT	14930	T	C
1086H	B1	MT	15214	G	A
1086H	B1	MT	15435	G	A
1086H	B1	MT	15595	C	T
1086H	B1	MT	15612	T	C
1086H	B1	MT	15632	C	T
1086H	B1	MT	15639	T	G
1086H	B1	MT	15643	A	G
1086H	B1	MT	15652	G	A
1086H	B1	MT	15800	T	C
1086H	B1	MT	15814	C	T
1086H	B1	MT	15815	T	C
1086H	B1	MT	15912	C	T
1086H	B1	MT	15955	C	T
1086H	B1	MT	16003	A	G
1086H	B1	MT	16083	A	G
1086H	B1	MT	16128	G	A
1086H	B1	MT	16431	C	T
1086H	B1	MT	16439	T	C
1088H	A1c	MT	2683	G	A
1088H	A1c	MT	2758	C	T
1088H	A1c	MT	2962	C	T
1088H	A1c	MT	3196	T	C
1088H	A1c	MT	3259	T	C
1088H	A1c	MT	4066	A	G
1088H	A1c	MT	5367	C	T
1088H	A1c	MT	5444	T	C
1088H	A1c	MT	6065	A	G
1088H	A1c	MT	6338	C	T
1088H	A1c	MT	8281	T	C
1088H	A1c	MT	8368	C	T
1088H	A1c	MT	8807	G	A
1088H	A1c	MT	8836	G	A
1088H	A1c	MT	10992	G	A
1088H	A1c	MT	12404	T	C
1088H	A1c	MT	13299	T	A
1088H	A1c	MT	14180	T	C
1088H	A1c	MT	14668	A	G
1088H	A1c	MT	15168	T	C
1088H	A1c	MT	15214	G	A
1088H	A1c	MT	15627	A	G
1088H	A1c	MT	15639	T	G
1088H	A1c	MT	15814	C	T
1088H	A1c	MT	16025	T	C
1089H	A1a1	MT	2625	C	T
1089H	A1a1	MT	5007	T	C
1089H	A1a1	MT	5367	C	T
1089H	A1a1	MT	5444	T	C
1089H	A1a1	MT	6065	A	G
1089H	A1a1	MT	8368	C	T
1089H	A1a1	MT	8807	G	A
1089H	A1a1	MT	13299	T	A
1089H	A1a1	MT	13781	T	C
1089H	A1a1	MT	15665	T	C
1089H	A1a1	MT	15814	C	T
1089H	A1a1	MT	16025	T	C
1089H	A1a1	MT	16499	T	C
108H	B1	MT	381	T	A
108H	B1	MT	445	A	G
108H	B1	MT	1454	G	A
108H	B1	MT	1756	C	T
108H	B1	MT	2185	T	C
108H	B1	MT	2232	A	G
108H	B1	MT	2683	G	A
108H	B1	MT	2812	C	T
108H	B1	MT	2962	C	T
108H	B1	MT	3028	A	C
108H	B1	MT	3196	T	C
108H	B1	MT	3406	C	T
108H	B1	MT	3469	G	A
108H	B1	MT	3598	G	A
108H	B1	MT	4204	G	A
108H	B1	MT	4277	A	G
108H	B1	MT	4333	C	T
108H	B1	MT	4390	T	C
108H	B1	MT	4517	G	A
108H	B1	MT	4646	T	C
108H	B1	MT	5009	C	T
108H	B1	MT	5367	C	T
108H	B1	MT	5444	T	C
108H	B1	MT	6065	A	G
108H	B1	MT	6257	G	A
108H	B1	MT	6470	G	A
108H	B1	MT	6764	C	T
108H	B1	MT	7014	T	C
108H	B1	MT	8101	G	A
108H	B1	MT	8221	A	C
108H	B1	MT	8225	T	C
108H	B1	MT	8281	T	C
108H	B1	MT	8323	A	G
108H	B1	MT	8368	C	T
108H	B1	MT	8425	G	A
108H	B1	MT	8569	A	G
108H	B1	MT	8703	G	A
108H	B1	MT	8736	T	C
108H	B1	MT	8760	A	G
108H	B1	MT	8764	G	T
108H	B1	MT	8807	G	A
108H	B1	MT	8817	A	G
108H	B1	MT	8877	A	G
108H	B1	MT	8991	A	G
108H	B1	MT	9198	T	C
108H	B1	MT	9219	A	G
108H	B1	MT	9420	A	G
108H	B1	MT	9825	G	A
108H	B1	MT	10257	G	A
108H	B1	MT	10404	C	T
108H	B1	MT	10440	T	C
108H	B1	MT	10533	A	T
108H	B1	MT	10542	A	G
108H	B1	MT	10917	G	A
108H	B1	MT	10992	G	A
108H	B1	MT	11176	C	T
108H	B1	MT	11250	T	C
108H	B1	MT	11402	T	C
108H	B1	MT	11948	A	G
108H	B1	MT	11963	C	T
108H	B1	MT	12665	T	C
108H	B1	MT	12788	T	C
108H	B1	MT	12813	G	A
108H	B1	MT	13261	C	T
108H	B1	MT	13299	T	A
108H	B1	MT	13594	G	A
108H	B1	MT	13618	A	G
108H	B1	MT	13660	C	T
108H	B1	MT	13708	C	T
108H	B1	MT	13777	G	A
108H	B1	MT	14543	T	C
108H	B1	MT	14671	G	A
108H	B1	MT	14930	T	C
108H	B1	MT	15214	G	A
108H	B1	MT	15435	G	A
108H	B1	MT	15595	C	T
108H	B1	MT	15612	T	C
108H	B1	MT	15632	C	T
108H	B1	MT	15639	T	G
108H	B1	MT	15643	A	G
108H	B1	MT	15652	G	A
108H	B1	MT	15800	T	C
108H	B1	MT	15814	C	T
108H	B1	MT	15815	T	C
108H	B1	MT	15912	C	T
108H	B1	MT	15955	C	T
108H	B1	MT	16003	A	G
108H	B1	MT	16083	A	G
108H	B1	MT	16128	G	A
108H	B1	MT	16431	C	T
108H	B1	MT	16439	T	C
1090H	A1a1	MT	2683	G	A
1090H	A1a1	MT	5367	C	T
1090H	A1a1	MT	5444	T	C
1090H	A1a1	MT	6065	A	G
1090H	A1a1	MT	8368	C	T
1090H	A1a1	MT	8536	C	T
1090H	A1a1	MT	8807	G	A
1090H	A1a1	MT	10165	C	T
1090H	A1a1	MT	13299	T	A
1090H	A1a1	MT	14340	T	C
1090H	A1a1	MT	14474	G	A
1090H	A1a1	MT	15639	T	A
1090H	A1a1	MT	15814	C	T
1090H	A1a1	MT	16025	T	C
1094H	A1d1a	MT	1351	A	G
1094H	A1d1a	MT	2683	G	A
1094H	A1d1a	MT	2962	C	T
1094H	A1d1a	MT	3196	T	C
1094H	A1d1a	MT	4940	T	C
1094H	A1d1a	MT	5367	C	T
1094H	A1d1a	MT	5444	T	C
1094H	A1d1a	MT	6065	A	G
1094H	A1d1a	MT	6401	C	T
1094H	A1d1a	MT	6554	T	C
1094H	A1d1a	MT	7593	T	C
1094H	A1d1a	MT	8281	T	C
1094H	A1d1a	MT	8368	C	T
1094H	A1d1a	MT	8807	G	A
1094H	A1d1a	MT	10499	T	C
1094H	A1d1a	MT	10611	A	T
1094H	A1d1a	MT	10992	G	A
1094H	A1d1a	MT	13299	T	A
1094H	A1d1a	MT	13861	T	C
1094H	A1d1a	MT	14977	T	C
1094H	A1d1a	MT	15214	G	A
1094H	A1d1a	MT	15620	T	C
1094H	A1d1a	MT	15627	A	G
1094H	A1d1a	MT	15639	T	A
1094H	A1d1a	MT	15814	C	T
1099H	A1d1a	MT	1351	A	G
1099H	A1d1a	MT	2683	G	A
1099H	A1d1a	MT	2962	C	T
1099H	A1d1a	MT	3196	T	C
1099H	A1d1a	MT	4303	A	G
1099H	A1d1a	MT	4940	T	C
1099H	A1d1a	MT	5367	C	T
1099H	A1d1a	MT	5444	T	C
1099H	A1d1a	MT	6065	A	G
1099H	A1d1a	MT	6401	C	T
1099H	A1d1a	MT	6554	T	C
1099H	A1d1a	MT	7593	T	C
1099H	A1d1a	MT	8281	T	C
1099H	A1d1a	MT	8368	C	T
1099H	A1d1a	MT	8807	G	A
1099H	A1d1a	MT	10611	A	T
1099H	A1d1a	MT	10992	G	A
1099H	A1d1a	MT	11388	A	G
1099H	A1d1a	MT	12200	C	T
1099H	A1d1a	MT	13299	T	A
1099H	A1d1a	MT	14977	T	C
1099H	A1d1a	MT	15214	G	A
1099H	A1d1a	MT	15620	T	C
1099H	A1d1a	MT	15627	A	G
1099H	A1d1a	MT	15639	T	A
1099H	A1d1a	MT	15814	C	T
1099H	A1d1a	MT	15955	C	T
109H	C1	MT	381	T	A
109H	C1	MT	557	A	G
109H	C1	MT	1204	T	C
109H	C1	MT	1454	G	A
109H	C1	MT	1709	G	A
109H	C1	MT	1748	T	C
109H	C1	MT	1756	C	T
109H	C1	MT	2232	A	G
109H	C1	MT	2683	G	A
109H	C1	MT	2962	C	T
109H	C1	MT	3196	T	C
109H	C1	MT	3406	C	T
109H	C1	MT	3469	G	A
109H	C1	MT	3598	G	A
109H	C1	MT	3931	C	T
109H	C1	MT	4234	C	T
109H	C1	MT	4503	A	G
109H	C1	MT	4517	G	A
109H	C1	MT	5009	C	T
109H	C1	MT	5367	C	T
109H	C1	MT	5444	T	C
109H	C1	MT	5624	G	A
109H	C1	MT	6065	A	G
109H	C1	MT	6257	G	A
109H	C1	MT	6470	G	A
109H	C1	MT	7058	T	C
109H	C1	MT	7112	A	G
109H	C1	MT	7186	C	A
109H	C1	MT	8221	A	C
109H	C1	MT	8225	T	C
109H	C1	MT	8281	T	C
109H	C1	MT	8323	A	G
109H	C1	MT	8368	C	T
109H	C1	MT	8425	G	A
109H	C1	MT	8703	G	A
109H	C1	MT	8760	A	G
109H	C1	MT	8764	G	T
109H	C1	MT	8807	G	A
109H	C1	MT	8877	A	G
109H	C1	MT	8991	A	G
109H	C1	MT	9222	C	T
109H	C1	MT	9375	T	C
109H	C1	MT	9708	C	T
109H	C1	MT	10404	C	T
109H	C1	MT	10533	A	T
109H	C1	MT	10776	T	C
109H	C1	MT	10785	A	G
109H	C1	MT	10917	G	A
109H	C1	MT	10992	G	A
109H	C1	MT	11250	T	C
109H	C1	MT	11322	T	C
109H	C1	MT	11400	T	C
109H	C1	MT	11402	T	C
109H	C1	MT	11572	A	C
109H	C1	MT	11839	T	C
109H	C1	MT	11963	C	T
109H	C1	MT	12122	C	T
109H	C1	MT	12272	T	C
109H	C1	MT	12330	A	G
109H	C1	MT	12419	T	C
109H	C1	MT	12636	T	C
109H	C1	MT	12788	T	C
109H	C1	MT	12813	G	A
109H	C1	MT	13112	G	A
109H	C1	MT	13261	C	T
109H	C1	MT	13299	T	A
109H	C1	MT	13618	A	G
109H	C1	MT	13660	C	T
109H	C1	MT	13708	C	T
109H	C1	MT	13777	G	A
109H	C1	MT	14608	A	G
109H	C1	MT	14647	T	C
109H	C1	MT	14692	G	A
109H	C1	MT	15185	T	C
109H	C1	MT	15214	G	A
109H	C1	MT	15435	G	A
109H	C1	MT	15508	C	T
109H	C1	MT	15611	T	C
109H	C1	MT	15639	T	A
109H	C1	MT	15650	T	C
109H	C1	MT	15800	T	C
109H	C1	MT	15814	C	T
109H	C1	MT	15912	C	T
109H	C1	MT	15955	C	T
109H	C1	MT	16003	A	G
109H	C1	MT	16431	C	T
109H	C1	MT	16439	T	C
1104H	A1a1	MT	5444	T	C
1104H	A1a1	MT	6065	A	G
1104H	A1a1	MT	8368	C	T
1106H	B1	MT	381	T	A
1106H	B1	MT	445	A	G
1106H	B1	MT	1454	G	A
1106H	B1	MT	1756	C	T
1106H	B1	MT	2185	T	C
1106H	B1	MT	2232	A	G
1106H	B1	MT	2683	G	A
1106H	B1	MT	2812	C	T
1106H	B1	MT	2962	C	T
1106H	B1	MT	3028	A	C
1106H	B1	MT	3196	T	C
1106H	B1	MT	3406	C	T
1106H	B1	MT	3469	G	A
1106H	B1	MT	3598	G	A
1106H	B1	MT	4204	G	A
1106H	B1	MT	4277	A	G
1106H	B1	MT	4390	T	C
1106H	B1	MT	4517	G	A
1106H	B1	MT	4646	T	C
1106H	B1	MT	5009	C	T
1106H	B1	MT	5030	T	C
1106H	B1	MT	5367	C	T
1106H	B1	MT	5444	T	C
1106H	B1	MT	6065	A	G
1106H	B1	MT	6257	G	A
1106H	B1	MT	6470	G	A
1106H	B1	MT	6764	C	T
1106H	B1	MT	7014	T	C
1106H	B1	MT	8101	G	A
1106H	B1	MT	8221	A	C
1106H	B1	MT	8225	T	C
1106H	B1	MT	8281	T	C
1106H	B1	MT	8323	A	G
1106H	B1	MT	8368	C	T
1106H	B1	MT	8425	G	A
1106H	B1	MT	8569	A	G
1106H	B1	MT	8703	G	A
1106H	B1	MT	8736	T	C
1106H	B1	MT	8760	A	G
1106H	B1	MT	8764	G	T
1106H	B1	MT	8807	G	A
1106H	B1	MT	8817	A	G
1106H	B1	MT	8877	A	G
1106H	B1	MT	8991	A	G
1106H	B1	MT	9219	A	G
1106H	B1	MT	9825	G	A
1106H	B1	MT	10257	G	A
1106H	B1	MT	10404	C	T
1106H	B1	MT	10440	T	C
1106H	B1	MT	10533	A	T
1106H	B1	MT	10542	A	G
1106H	B1	MT	10917	G	A
1106H	B1	MT	10992	G	A
1106H	B1	MT	11176	C	T
1106H	B1	MT	11250	T	C
1106H	B1	MT	11402	T	C
1106H	B1	MT	11948	A	G
1106H	B1	MT	11963	C	T
1106H	B1	MT	12665	T	C
1106H	B1	MT	12788	T	C
1106H	B1	MT	12813	G	A
1106H	B1	MT	13261	C	T
1106H	B1	MT	13299	T	A
1106H	B1	MT	13594	G	A
1106H	B1	MT	13618	A	G
1106H	B1	MT	13660	C	T
1106H	B1	MT	13708	C	T
1106H	B1	MT	13777	G	A
1106H	B1	MT	14543	T	C
1106H	B1	MT	14671	G	A
1106H	B1	MT	14930	T	C
1106H	B1	MT	15214	G	A
1106H	B1	MT	15435	G	A
1106H	B1	MT	15595	C	T
1106H	B1	MT	15612	T	C
1106H	B1	MT	15632	C	T
1106H	B1	MT	15639	T	G
1106H	B1	MT	15643	A	G
1106H	B1	MT	15652	G	A
1106H	B1	MT	15800	T	C
1106H	B1	MT	15814	C	T
1106H	B1	MT	15815	T	C
1106H	B1	MT	15912	C	T
1106H	B1	MT	15955	C	T
1106H	B1	MT	16003	A	G
1106H	B1	MT	16083	A	G
1106H	B1	MT	16128	G	A
1106H	B1	MT	16431	C	T
1106H	B1	MT	16439	T	C
1159H	A1a1	MT	2683	G	A
1159H	A1a1	MT	5367	C	T
1159H	A1a1	MT	5444	T	C
1159H	A1a1	MT	6065	A	G
1159H	A1a1	MT	8368	C	T
1159H	A1a1	MT	8536	C	T
1159H	A1a1	MT	8807	G	A
1159H	A1a1	MT	10165	C	T
1159H	A1a1	MT	13299	T	A
1159H	A1a1	MT	14474	G	A
1159H	A1a1	MT	15639	T	A
1159H	A1a1	MT	15814	C	T
1159H	A1a1	MT	16025	T	C
1160H	A2	MT	1454	G	A
1160H	A2	MT	2683	G	A
1160H	A2	MT	2800	C	T
1160H	A2	MT	2962	C	T
1160H	A2	MT	3196	T	C
1160H	A2	MT	3406	C	T
1160H	A2	MT	3610	A	G
1160H	A2	MT	5126	C	T
1160H	A2	MT	5367	C	T
1160H	A2	MT	5444	T	C
1160H	A2	MT	7892	T	C
1160H	A2	MT	7914	A	G
1160H	A2	MT	8048	A	G
1160H	A2	MT	8281	T	C
1160H	A2	MT	8323	A	G
1160H	A2	MT	8368	C	T
1160H	A2	MT	8411	T	C
1160H	A2	MT	8500	A	G
1160H	A2	MT	8703	G	A
1160H	A2	MT	8764	G	T
1160H	A2	MT	8807	G	A
1160H	A2	MT	8811	G	A
1160H	A2	MT	10354	T	C
1160H	A2	MT	10730	T	C
1160H	A2	MT	10917	G	A
1160H	A2	MT	10992	G	A
1160H	A2	MT	11138	C	T
1160H	A2	MT	12788	T	C
1160H	A2	MT	13202	T	C
1160H	A2	MT	13299	T	A
1160H	A2	MT	13864	C	T
1160H	A2	MT	14329	A	G
1160H	A2	MT	14383	C	G
1160H	A2	MT	14391	G	A
1160H	A2	MT	14467	C	T
1160H	A2	MT	14998	A	G
1160H	A2	MT	15214	G	A
1160H	A2	MT	15553	A	G
1160H	A2	MT	15627	A	G
1160H	A2	MT	15639	T	A
1160H	A2	MT	15652	G	A
1160H	A2	MT	15814	C	T
1160H	A2	MT	16431	C	T
1161H	A1d1a	MT	1351	A	G
1161H	A1d1a	MT	2683	G	A
1161H	A1d1a	MT	2962	C	T
1161H	A1d1a	MT	3196	T	C
1161H	A1d1a	MT	4940	T	C
1161H	A1d1a	MT	5367	C	T
1161H	A1d1a	MT	5444	T	C
1161H	A1d1a	MT	6065	A	G
1161H	A1d1a	MT	6401	C	T
1161H	A1d1a	MT	6554	T	C
1161H	A1d1a	MT	7593	T	C
1161H	A1d1a	MT	8281	T	C
1161H	A1d1a	MT	8368	C	T
1161H	A1d1a	MT	8807	G	A
1161H	A1d1a	MT	10611	A	T
1161H	A1d1a	MT	10992	G	A
1161H	A1d1a	MT	13299	T	A
1161H	A1d1a	MT	14977	T	C
1161H	A1d1a	MT	15214	G	A
1161H	A1d1a	MT	15620	T	C
1161H	A1d1a	MT	15627	A	G
1161H	A1d1a	MT	15639	T	A
1161H	A1d1a	MT	15814	C	T
1167H	A1a1	MT	5444	T	C
1167H	A1a1	MT	6065	A	G
1167H	A1a1	MT	8368	C	T
1167H	A1a1	MT	8807	G	A
1167H	A1a1	MT	13299	T	A
1167H	A1a1	MT	14806	T	C
1167H	A1a1	MT	15338	T	C
1167H	A1a1	MT	15612	T	C
1167H	A1a1	MT	15814	C	T
1168H	A1d1a	MT	1351	A	G
1168H	A1d1a	MT	2683	G	A
1168H	A1d1a	MT	2962	C	T
1168H	A1d1a	MT	3196	T	C
1168H	A1d1a	MT	4940	T	C
1168H	A1d1a	MT	5367	C	T
1168H	A1d1a	MT	5444	T	C
1168H	A1d1a	MT	6065	A	G
1168H	A1d1a	MT	6401	C	T
1168H	A1d1a	MT	6554	T	C
1168H	A1d1a	MT	7593	T	C
1168H	A1d1a	MT	8281	T	C
1168H	A1d1a	MT	8368	C	T
1168H	A1d1a	MT	8807	G	A
1168H	A1d1a	MT	10499	T	C
1168H	A1d1a	MT	10611	A	T
1168H	A1d1a	MT	10992	G	A
1168H	A1d1a	MT	13299	T	A
1168H	A1d1a	MT	14977	T	C
1168H	A1d1a	MT	15214	G	A
1168H	A1d1a	MT	15620	T	C
1168H	A1d1a	MT	15627	A	G
1168H	A1d1a	MT	15639	T	A
1168H	A1d1a	MT	15814	C	T
1172H	A1d1	MT	2322	T	A
1172H	A1d1	MT	2683	G	A
1172H	A1d1	MT	2962	C	T
1172H	A1d1	MT	3196	T	C
1172H	A1d1	MT	4484	G	A
1172H	A1d1	MT	5367	C	T
1172H	A1d1	MT	5444	T	C
1172H	A1d1	MT	6065	A	G
1172H	A1d1	MT	6401	C	T
1172H	A1d1	MT	6881	G	A
1172H	A1d1	MT	7593	T	C
1172H	A1d1	MT	8281	T	C
1172H	A1d1	MT	8368	C	T
1172H	A1d1	MT	8807	G	A
1172H	A1d1	MT	9372	C	T
1172H	A1d1	MT	9896	T	A
1172H	A1d1	MT	10060	C	T
1172H	A1d1	MT	10467	A	T
1172H	A1d1	MT	10992	G	A
1172H	A1d1	MT	13299	T	A
1172H	A1d1	MT	13457	C	T
1172H	A1d1	MT	13633	T	C
1172H	A1d1	MT	14417	A	C
1172H	A1d1	MT	14977	T	C
1172H	A1d1	MT	15214	G	A
1172H	A1d1	MT	15261	C	T
1172H	A1d1	MT	15627	A	G
1172H	A1d1	MT	15639	T	A
1172H	A1d1	MT	15814	C	T
1172H	A1d1	MT	16025	T	C
1173H	A1d1	MT	1462	T	C
1173H	A1d1	MT	2309	A	G
1173H	A1d1	MT	2683	G	A
1173H	A1d1	MT	2962	C	T
1173H	A1d1	MT	3196	T	C
1173H	A1d1	MT	3998	A	G
1173H	A1d1	MT	4652	T	C
1173H	A1d1	MT	5367	C	T
1173H	A1d1	MT	5381	T	C
1173H	A1d1	MT	5444	T	C
1173H	A1d1	MT	5756	G	A
1173H	A1d1	MT	6065	A	G
1173H	A1d1	MT	6068	T	C
1173H	A1d1	MT	6374	A	G
1173H	A1d1	MT	6401	C	T
1173H	A1d1	MT	6882	A	G
1173H	A1d1	MT	7593	T	C
1173H	A1d1	MT	7923	T	C
1173H	A1d1	MT	8281	T	C
1173H	A1d1	MT	8368	C	T
1173H	A1d1	MT	8383	A	G
1173H	A1d1	MT	8807	G	A
1173H	A1d1	MT	10315	T	C
1173H	A1d1	MT	10992	G	A
1173H	A1d1	MT	11334	A	G
1173H	A1d1	MT	11568	T	C
1173H	A1d1	MT	11903	C	T
1173H	A1d1	MT	12572	A	G
1173H	A1d1	MT	13299	T	A
1173H	A1d1	MT	13457	C	T
1173H	A1d1	MT	14977	T	C
1173H	A1d1	MT	15214	G	A
1173H	A1d1	MT	15338	T	C
1173H	A1d1	MT	15482	T	C
1173H	A1d1	MT	15621	C	T
1173H	A1d1	MT	15627	A	G
1173H	A1d1	MT	15639	T	A
1173H	A1d1	MT	15813	C	T
1173H	A1d1	MT	16555	C	T
1178H	A1a1	MT	2683	G	A
1178H	A1a1	MT	5367	C	T
1178H	A1a1	MT	5444	T	C
1178H	A1a1	MT	6065	A	G
1178H	A1a1	MT	6629	T	C
1178H	A1a1	MT	8368	C	T
1178H	A1a1	MT	8536	C	T
1178H	A1a1	MT	8807	G	A
1178H	A1a1	MT	9193	A	G
1178H	A1a1	MT	10165	C	T
1178H	A1a1	MT	13299	T	A
1178H	A1a1	MT	13562	A	G
1178H	A1a1	MT	15639	T	A
1178H	A1a1	MT	15814	C	T
1178H	A1a1	MT	16025	T	C
1190H	A1a1	MT	2683	G	A
1190H	A1a1	MT	5367	C	T
1190H	A1a1	MT	5444	T	C
1190H	A1a1	MT	6065	A	G
1190H	A1a1	MT	8368	C	T
1190H	A1a1	MT	8536	C	T
1190H	A1a1	MT	8807	G	A
1190H	A1a1	MT	10165	C	T
1190H	A1a1	MT	13299	T	A
1190H	A1a1	MT	14474	G	A
1190H	A1a1	MT	15639	T	A
1190H	A1a1	MT	15814	C	T
1190H	A1a1	MT	16025	T	C
1195H	A1d1a	MT	1351	A	G
1195H	A1d1a	MT	2683	G	A
1195H	A1d1a	MT	2962	C	T
1195H	A1d1a	MT	3196	T	C
1195H	A1d1a	MT	4303	A	G
1195H	A1d1a	MT	4940	T	C
1195H	A1d1a	MT	5367	C	T
1195H	A1d1a	MT	5444	T	C
1195H	A1d1a	MT	6065	A	G
1195H	A1d1a	MT	6401	C	T
1195H	A1d1a	MT	6554	T	C
1195H	A1d1a	MT	7593	T	C
1195H	A1d1a	MT	8281	T	C
1195H	A1d1a	MT	8368	C	T
1195H	A1d1a	MT	8807	G	A
1195H	A1d1a	MT	10611	A	T
1195H	A1d1a	MT	10992	G	A
1195H	A1d1a	MT	12200	C	T
1195H	A1d1a	MT	13299	T	A
1195H	A1d1a	MT	14977	T	C
1195H	A1d1a	MT	15214	G	A
1195H	A1d1a	MT	15620	T	C
1195H	A1d1a	MT	15627	A	G
1195H	A1d1a	MT	15639	T	A
1195H	A1d1a	MT	15814	C	T
1195H	A1d1a	MT	15955	C	T
1206H	A1a1	MT	3839	T	C
[truncated: 19,631 more rows]

## Sheet: Supplementary Data 2C
CTVT sample name	CTVT horizontal transfer group	Indel genotypes at position 16660		Host sample name	Host haplotype group	Indel genotypes at position 16660
1000T	HT1			1000H	B1
1001T	HT1			1001H	B1
1002T	HT1			1002H1	B1
100T	HT1			100H1	A1d1a	16660insCC
101T	HT2			101H	A6
1023T	HT2			1023H	A1d1a	16660insCC
1024T1	HT2			1024H	A1a1
1026T	HT1			1026H	B1
102T	HT2			102H	A6
103T	HT2			103H	A6
1040T	HT1			1040H	A1a1
1041T	HT1			1041H	B1
1042T	HT1			1042H	A1a1
1049T	HT2			1047H	B1
104T	HT2			1048H	B1
1050T	HT2			1049H	B1
1051T	HT2			104H	A6
106T	HT2			1050H	B1
1077T	HT2			1051H	B1
1080T	HT2			106H	A6
1082T	HT2			1077H1	A1a1
1083T	HT2			1080H1	A1d1a	16660insCC
1084T	HT2			1082H	A1a1
1086T	HT2			1083H	A1a1
1088T	HT2			1084H	B1
1089T	HT2			1086H	B1
108T	HT2			1088H	A1c
1090T1	HT2			1089H	A1a1
1094T	HT2			108H	B1
1099T	HT2			1090H	A1a1
109T	HT2			1094H	A1d1a	16660insCC
1104T	HT1			1099H	A1d1a	16660insCC
1106T	HT1			109H	C1
1159T1	HT1			1104H	A1a1
1160T	HT1			1106H	B1
1161T	HT1			1159H	A1a1
1166T	HT1			1160H	A2
1167T1	HT1			1161H	A1d1a	16660insCC
1168T	HT2			1167H	A1a1
1172T	HT14	16660insCC		1168H	A1d1a	16660insCC
1173T	HT2			1172H	A1d1
1178T	HT2			1173H	A1d1
1190T	HT2			1178H	A1a1
1195T	HT2			1190H	A1a1
11T	HT2			1195H	A1d1a	16660insCC
1206T	HT2			1206H	A1a1
1207T	HT2			1207H	A1a1
1208T	HT1			1208H	A1d1a	16660insCC
120T1	HT2			120H1	A1a1
1210T	HT1			1210H	A1d1a	16660insCC
1213T	HT1			1213H	A1d1a	16660insCC
1215T	HT1			1215H	B1
1216T	HT1			1216H	A1d1a	16660insCC
1217T	HT1			1217H	A1d1a	16660insCC
1218T	HT1			1218H	A1d1a	16660insCC
1224T1	HT2			1224H	A1a1
1224T2	HT2			1225H	C2
1225T	HT2			1230H	A2
122T	HT2			1235H	B1
1230T	HT2			1240H	C2
1235T	HT2			1245H	B1
1240T	HT2			1246H1	C2
1245T	HT1			1247H	A1d1a	16660insCC
1246T	HT2			124H	A1d1a	16660insCC
1247T	HT1			1250H	C1
124T	HT2			1251H	A1d1a	16660insCC
1250T	HT1			1259H	A2
1251T	HT1			1260H	A1d1a	16660insCC
1259T	HT2			1261H	A1h
1260T	HT2			126H	A1a1
1261T	HT2			1272H	B2
1262T	HT1			1273H	A1a1
1263T	HT1			1274H	C1
1264T	HT1			1275H	A1d1a	16660insCC
126T	HT2			1277H	C1
1272T	HT1			1280H	A1d1a	16660insCC
1273T	HT1			1281H	C2
1274T	HT1			1283H	A1a1
1275T	HT1			1284H	A1d1a	16660insCC
1277T	HT1			1288H	A1h
1280T	HT1			128H	A4
1281T_1	HT1			1290H	A1d1a	16660insCC
1281T_2	HT18			1297H	B1
1283T	HT9	16660insCC		1298H	A1a1
1284T	HT9	16660insCC		1299H	A1a1
1288T	HT9	16660insCC		1300H	A1d1a	16660insCC
128T	HT2			1304H	C1
1290T	HT9	16660insCC		130H	B1
1297T	HT9	16660insCC		1311H	C1
1298T	HT9	16660insCC		1312H	B1
12T	HT1			1314H	A1d1a	16660insCC
1300T	HT1			1315H	A1a1
1304T	HT9	16660insCC		1318H	C1
130T	HT2			131H	A1a1
1311T	HT9	16660insCC		1322H	B1
1312T	HT1			1324H	A2
1314T	HT1			1326H	A1a1
1315T_1	HT3	16660insCC		1332H1	A1a1
1315T_2	HT3	16660insCC		1340H	A1h
1318T	HT2			134H	A1a1
131T	HT2			1351H	A1a1
1322T	HT1			1353H	C1
1324T	HT2			1354H	A2
1326T1	HT2			1358H	A1d1a	16660insCC
1332T	HT1			1359H	A1d1a	16660insCC
1333T1	HT1			135H	B1
1334T	HT1			1362H	B1
1335T	HT1			1365H	A1a1
1336T	HT1			136H	C2
1337T	HT1			1379H	A1d1a	16660insCC
1340T	HT8	16660insCC		137H	B1
134T	HT2			1385H	A5
1351T	HT1			1387H	A1h
1353T	HT11	16660insCC		1389H	A1d1a	16660insCC
1354T	HT2			1391H	C1
1358T	HT2			1393H	A1d2
1359T	HT2			1394H	A1a1
135T	HT1			1395H	A1b
1362T	HT2			1396H	A1a1
1365T	HT2			1397H	A1a1
136T	HT1			1398H	A1f
1379T	HT2			1399H	A1d2
137T1	HT1			139H	B1
1385T	HT2			140H	A1d1a	16660insCC
1387T1	HT1			1421H	B1
1389T	HT1			1422H	A1h
1391T	HT1			1423H	A1a1
1393T	HT2			1424H	A1a1
1395T1	HT2			1426H	A1d1a	16660insCC
1396T	HT2			142H	A1e
1397T	HT2			1430H	C2
1398T	HT2			1438H	A1a1
1399T	HT2			1439H	C1
139T	HT1			143H	A1d1a	16660insCC
13T	HT1			1443H	C1
140T	HT1			1444H	C1
1421T	HT2			1445H	A1d1a	16660insCC
1422T	HT2			1447H	A1a1
1423T	HT2			1448H	A1a1
1424T	HT2			1468H	B1
142T	HT1			1469H	A1f
1430T1	HT2			146H	A6
1433T1	HT2			1470H	A1a1
1433T3	HT2			1471H	A1f
1438T1	HT2			1478H	A1a1
1439T1	HT2			1479H	A1a1
143T	HT1			1482H	A1f
1443T	HT2			1485H	B1
1444T	HT2			148H	A6
1445T	HT2			1496H	A1a1
1447T	HT2			149H	C1
1448T	HT2			1500H	B1
1468T	HT1			1503H	A1a1
1469T	HT1			1504H	B1
146T	HT2			1508H	A1h
1470T	HT1			1509H	A1a1
1471T	HT1			1510H	A1h
1482T	HT1			1511H	C1
1485T	HT1			1512H	C2
1496T	HT2			1513H	B1
149T	HT2			1515H	A1e
1500T	HT2			1517H	A2
1503T	HT2			1518H	B1
1504T	HT2			1519H	A1a1
1508T	HT2			151H	C2
1509T	HT2			1522H	A1
1510T	HT2			1523H	A1a1
1511T	HT2			1525H	A1h
1512T	HT2			1528H2	A1h
1513T	HT2			1529H2	A1e
1515T	HT2			152H	A2
1517T	HT2			1530H2	A1f
1518T	HT1			1531H2	A1f
151T	HT2			1532H2	A1a1
1521T	HT6			1533H2	B1
1522T	HT2			1534H2	B1
1523T	HT2			1535H2	A1f
1525T	HT6			1536H2	A1a1
1529T	HT1			1537H2	A1d1a	16660insCC
152T	HT2			1538H2	A1a1
1530T	HT1			1539H2	C1
1531T	HT1			153H	A1e
1532T	HT1			154H	A1a1
1533T	HT1			15Ha	A1a1
1534T	HT1			170H	A1d1a	16660insCC
1535T	HT1			1718H1	A1a1
1536T	HT1			1718H2	A1a2
1537T	HT1			1718H3	A1a3
1538T	HT1			1718H4	A1a4
1539T	HT12	16660insCC		1718H5	A1a5
153T	HT2			1718H6	A1a6
154T	HT2			1719H1	A1d1a	16660insCC
15T1	HT2			1719H2	A1d1a	16660insCC
170T	HT1			1719H3	A1d1a	16660insCC
171T	HT7			1719H4	A1d1a	16660insCC
175T	HT1			1719H5	A1d1a	16660insCC
176T	HT1			1719H6	A1d1a	16660insCC
17T1	HT2			171H	B1
180T	HT1			175H2	A4
18T1	HT2			176H2	A1a1
196T	HT2			1771H	C2
209T	HT2			1796H	A1a1
226T	HT2			17H2	A1a1
22T	HT1			180H	A1d1a	16660insCC
234T	HT2			18H2	A1a1
23T	HT1			196H	A1a1
25T	HT1			209H	A1a1
265T	HT1			226H	B1
267T	HT1			22H	A1d1a	16660insCC
26T	HT1			234H	A1a1
270T	HT4			23H	A1d1a	16660insCC
275T	HT2			25H	A1f
279T	HT2			265H	A1d1a	16660insCC
281T	HT2			267H	A1d1a	16660insCC
285T	HT1			26H	B1
286T1	HT1			270H	A1a1
28T	HT1			275H	A2
29T1	HT1			279H	A1b
308T	HT2			281H	C1
309T	HT2			285H	A1f
310T	HT2			286H	A1d1a	16660insCC
313T	HT16	16660insCC		28H	A1a1
315T	HT2			29H	A1f
317T	HT2			308H	A1b
319T	HT1			309H	A1d2
321T2	HT1			310H	A1d2
324T2	HT1			313H	C1
326T	HT1			315H	A1a1
32T	HT2			317H	A1a1
331T	HT2			319H4	A1f
335T	HT2	16660insCC		321H6	A1b
338T	HT2			324H5	C2
339T	HT2			326H	A1a1
33T	HT2			32H2	B1
341T	HT2	16660insC		331H	A6
342T	HT15	16660insCC		335H	B1
343T	HT2			338H	A1a1
344T	HT2			339H	A1d1a	16660insCC
345T	HT2			33H2	C1
349T2_1	HT1			341H	B1
349T2_2	HT19			342H	A1a1
350T1	HT1			343H	A1f
351T	HT2			344H	A1d1a	16660insCC
352T	HT2			345H	A1a1
353T	HT2			349H4	C2
354T	HT2			350H3	A1d1a	16660insCC
355T	HT2			351H4	A1e
356T1	HT2			352H4	B1
357T	HT2			353H4	B1
35Ta	HT2			354H3	A1f
360T	HT1			355H3	A1e
361T	HT1			356H3	A1d1a	16660insCC
362T	HT2			357H4	A1a1
363T	HT17	16660insCC		35H	C1
364T	HT1			360H	A1d1a	16660insCC
365T	HT17	16660insCC		361H	B1
366T	HT17	16660insCC		363H	B1
367T	HT17	16660insCC		364H	A1a1
372T	HT1			365H	C1
377T	HT1			366H	A1d1a	16660insCC
379T	HT1			367H	C2
37T	HT1			377H	A1d1a	16660insCC
382T	HT2			379H	A1a1
383T	HT2			37H	C2
385T	HT2			382H	A1a1
386T	HT2			383H	C1
387T	HT2			385H	A1a1
388T	HT2			386H	A1a1
390T	HT2			387H	A1a1
391T	HT2			388H	A1a1
393T	HT2			390H	A1h
396T	HT2			391H	A1d1a	16660insCC
399T	HT4			393H	A1d1a	16660insCC
39T	HT1			396H	A1b
400T	HT2			399H	A1c
401T	HT4			39H	C2
402T	HT2			400H	A1a1
404T	HT2			401H	A2
405T	HT2			402H	B2
406T	HT2			404H	C1
407T	HT2			406H	A1a1
409T	HT2			407H	A1d2
40T	HT1			409H	A1d1a	16660insCC
410T	HT2			40H	B1
411T	HT16	16660insCC		410H	A1a1
414T	HT1			411H	A1a1
415T	HT2			415H	A1a1
416T	HT2			416H	A1a1
41T	HT1			41H	B1
420T	HT1			421H	C1
421T	HT1			422H	A1a1
422T	HT1			423H	B1
423T	HT1			425H1	C1
425T	HT1			432H	A1a1
431T1	HT2			435H	A6
432T	HT1			437H	A1a1
435T	HT2			438H	A1h
437T	HT2			439H	A1a1
438T	HT2			43H	A1f
439T	HT2			441H	C1
43T	HT1			443H	A1d1a	16660insCC
441T	HT2			446H	B1
443T	HT2			44H	B1
446T	HT1			450H	A1a1
44T	HT1			452H1	A1a1
450T	HT1			453H	A1d1a	16660insCC
452T	HT1			459H	A1a1
453T	HT1			45H1	A1f
459T	HT1			460H	A1f
45T1	HT1			462H1	A1a1
460T	HT1			463H	A1a1
462T	HT2			464H	A1a1
463T	HT1			468H	A1d1a	16660insCC
464T	HT8	16660insCC		469H	B1
468T	HT2			475H	C1
469T	HT2			47H	A1d1a	16660insCC
475T	HT2			481H	A1a1
479T	HT2			482H	A1a1
47T	HT1			484H	A1d1a	16660insCC
481T	HT2			485H	C2
482T	HT2			48H	A1d1a	16660insCC
484T	HT2			490H	B1
485T	HT2			491H	A1d1a	16660insCC
488T2	HT2			492H2	A1a1
48T1	HT1			499H	A1c
490T	HT1			500H	A1a1
491T1	HT1			501H	C1
492T1	HT1			502H	A1a1
493T1	HT1			504H	B1
495T	HT2			505H	A1a1
499T	HT2			506H	A1h
49T	HT1			507H	A1e
500T	HT2			509H	A1d1a	16660insCC
501T	HT2			511H	A1a1
502T1	HT2			512H	B1
504T	HT2			513H	B1
505T	HT2			514H	B1
506T1	HT2			515H	A1d1a	16660insCC
507T	HT2			516H1	A1d1a	16660insCC
509T	HT2			523H	B1
50T1	HT1			525H	A1d1a	16660insCC
511T	HT1			527H	A1d1a	16660insCC
512T	HT1			52H	A1d1a	16660insCC
513T	HT1			530H1	B1
514T	HT1			534H	A1a1
515T	HT1			540H	A1a1
516T	HT1			550H	A1d1a	16660insCC
523T	HT1			551H	A1a1
525T	HT1			555H	C1
527T	HT1			556H	C1
52T1	HT1			558H	A1d1a	16660insCC
530T1	HT1			559H	B1
531T	HT1			55H	A1f
532T	HT1			560H	A1a1
534T	HT1			571H	A1a1
535T	HT1			572H	B1
53T	HT1			575H	A1d1a	16660insCC
540T	HT9	16660insCC		582H	A1d1a	16660insCC
54T	HT1			584H	A1d1a	16660insCC
550T	HT9	16660insCC		585H	B1
551T	HT9	16660insCC		586H	B1
555T	HT9	16660insCC		587H	A1d1a	16660insCC
556T	HT1			590H	B1
558T	HT1			591H	C1
559T_1	HT3	16660insCC		594H	A5
559T_2	HT3	16660insCC		595H	B1
559T_3	HT3	16660insCC		596H	B1
55T	HT1			597H	B1
560T	HT1	16660insCC		598H	A1d1a	16660insCC
564T	HT9	16660insCC		602H	A1a1
56T	HT1			604H	A1d1a	16660insCC
571T	HT1			605H	C1
572T	HT9	16660insCC		608H	B1
575T	HT1			609H	B1
57T	HT1			616H	A1a1
582T	HT1			621H	C2
584T	HT2			622H	A1d1a	16660insCC
585T	HT2			623H	C1
586T	HT2			624H	B1
587T	HT2			625H	A1a1
590T	HT2			629H	A1d1a	16660insCC
591T	HT2			635H	B1
594T	HT2			638H	B1
595T1	HT2			639H	B1
596T	HT2			644H	A1d1a	16660insCC
597T	HT2			645H	C1
598T	HT2			647H	B1
59T	HT1			649H	B1
602T	HT1			650H	B1
604T	HT2			656H	A1a1
605T	HT2			660H	A1c
608T	HT2			666H	B1
609T	HT2			667H	B1
60T	HT1			680H	C1
611T	HT1			681H	A1d1a	16660insCC
612T	HT2			682H	C2
613T	HT1			683H	A1a1
614T	HT1			684H	C2
615T	HT1			687H	C2
616T	HT1			691H	A1d1a	16660insCC
621T	HT1			693H	A1h
622T	HT1			694H	B1
623T	HT1			704H1	A1h
624T	HT1			706H1	A1a1
625T	HT1			710H	A1d1a	16660insCC
627T1	HT5			711H	A1d1a	16660insCC
628T1	HT5			714H	A1a1
629T	HT1			738H	C1
631T	HT2			739H	B1
634T	HT2			740H	B1
635T	HT2			756H	C2
638T	HT2			757H	B1
639T1	HT2			758H	A1d1a	16660insCC
642T1	HT2			759H	A1e
644T	HT1			761H	A1d1a	16660insCC
645T	HT1			763H	A1a1
647T	HT1			764H	B1
649T	HT1			766H	A1a1
650T	HT1			769H	A1a1
652T	HT2			770H	A1d1a	16660insCC
656T	HT1			771H	C1
660T	HT1			772H	A1a1
666T	HT2			773H	A1a1
667T	HT2			774H	A1d1a	16660insCC
680T	HT2			775H	C2
681T	HT2			782H	A1c
682T	HT2			790H	B1
683T	HT2			791H	A1d1a	16660insCC
684T	HT2			792H	A1a1
687T	HT2			793H	A2
691T	HT2			795H	A1a1
693T	HT2			796H	A1e
694T	HT2			798H	A1d1a	16660insCC
704T1	HT2			806H	A1a1
706T1	HT2			808H	C2
708T	HT2			809H	A1d1a	16660insCC
710T	HT2			80H1	A1a1
711T1	HT2			812H	A1d1
714T	HT2			813H	B1
738T	HT8	16660insCC		814H	A1a1
739T	HT8	16660insCC		815H	A1d1a	16660insCC
740T	HT8	16660insCC		816H	A1a1
756T	HT2			817H	B1
757T	HT2			819H	A1d1a	16660insCC
758T	HT2			820H	C1
763T	HT2			821H	C1
764T	HT2			823H	A1d1a	16660insCC
766T1	HT2			824H	A1d1a	16660insCC
769T1	HT2			827H	A1h
770T1	HT2			828H	A1a1
771T1	HT2			829H	A1a1
772T1	HT2			82H1	B1
773T1	HT2			830H	A1a1
774T1	HT2			831H	A1b
775T2	HT2			832H	C2
782T	HT8	16660insCC		833H	B1
790T	HT2			834H2	A1d1a	16660insCC
791T	HT2			835H	B1
792T	HT2			839Ha	B1
793T	HT2			83H1	B1
795T	HT2			847H1	A1d1a	16660insCC
796T	HT2			849H	A1a1
798T	HT2			84H1	A1d1a	16660insCC
799T	HT1			850H	B1
800T	HT1			851H	A1d1a	16660insCC
801T	HT1			853H	A1d1a	16660insCC
802T	HT2			854H	A1a1
804T	HT2			855H	A1d1a	16660insCC
805T	HT2			856H	B1
809T	HT1			857H	A1a1
80T	HT2			858H	A1a1
812T	HT2			859H	B1
813T	HT2			860H	A1a1
814T	HT1			861H	A1a1
815T	HT1			862H	A1a1
816T	HT1			866H	C2
817T	HT1			867H	B1
819T	HT1			86H1	B1
820T	HT1			873H	A1a1
821T	HT1			874H	B1
823T	HT1			875H	A1a1
824T	HT1			89H	A1d1a	16660insCC
827T	HT2			90H	B1
828T	HT2			928H1	A1a1
829T	HT2			92H	A1a1
82T	HT2			933H	C2
830T	HT2			934H	A1a1
831T	HT2			937H	A1e
832T	HT2			939H	A1a1
833T1	HT1			93H1	C1
834T1	HT1			94H	A1a1
835T	HT1			95H1	A1f
839T1	HT8	16660insCC		96H1	B1
83T	HT2			974H	A1a1
847T	HT2			975H	A1a1
849T	HT2			976H	A2
84T	HT2			977H	B1
850T	HT2			980H	A1a1
851T	HT2			981H	C2
853T	HT2			982H	A1c
854T	HT2			985H	A1a1
855T	HT2			986H	A1a1
856T	HT2			98H1	A1a1
857T	HT2			996H2	A1a1
858T	HT2			99H	A4
859T	HT2
861T	HT2
862T	HT2
866T	HT2
867T	HT2
86T	HT2
873T	HT2
874T	HT2
875T	HT2
89T	HT1
90T	HT1
925T	HT2
928T1	HT1
92T	HT1
933T	HT2
934T	HT2
937T	HT2
939T	HT2
93T	HT1
941T	HT1
94T	HT10	16660insCC
958T	HT13	16660insCC
959T	HT1
95T	HT1
961T	HT1
962T	HT1
96T	HT1
974T	HT2
975T	HT2
976T	HT4
977T	HT4
980T	HT16	16660insCC
981T	HT2
982T	HT4
985T	HT2
986T	HT2
98T	HT1
996T2	HT2
99T	HT1
