# Supplementary material for: Recurrent horizontal transfer identifies mitochondrial positive selection in a transmissible cancer
Source: Nat Commun. 2020 Jun 16;11:3059. doi: 10.1038/s41467-020-16765-w (PMC7297733; doi:10.1038/s41467-020-16765-w)
Supplement: Supplementary file 6 — Supplementary Data 3 [file 41467_2020_16765_MOESM6_ESM.xlsx]

## Sheet: Supplementary Data 3
Canine haplotype	Frequency in population (no. of dogs)	Proportion of dogs out of 495 (%)	Number of horizontal transfer events	Horizontal transfer events	Propotion of horizontal transfer events out of 19 (%)
A1	1	0.20202	0	NA	0
A1a1	144	29.0909	5	HT 2, 4, 6, 7, 19	26.3158
A1b	6	1.21212	0	NA	0
A1c	6	1.21212	0	NA	0
A1d1	3	0.606061	1	HT 5	5.26316
A1d1a	97	19.596	11	HT 3, 8, 9, 10, 11, 12, 13, 14, 15, 16, 17	57.8947
A1d2	5	1.0101	0	NA	0
A1e	10	2.0202	1	HT 1	5.26316
A1f	18	3.63636	0	NA	0
A1h	15	3.0303	0	NA	0
A2	11	2.22222	0	NA	0
A4	3	0.606061	0	NA	0
A5	2	0.40404	0	NA	0
A6	9	1.81818	0	NA	0
B1	98	19.798	1	HT 18	5.26316
B2	2	0.40404	0	NA	0
C1	39	7.87879	0	NA	0
C2	26	5.25253	0	NA	0
