# Supplementary material for: Recurrent horizontal transfer identifies mitochondrial positive selection in a transmissible cancer
Source: Nat Commun. 2020 Jun 16;11:3059. doi: 10.1038/s41467-020-16765-w (PMC7297733; doi:10.1038/s41467-020-16765-w)
Supplement: Supplementary file 7 — Supplementary Data 4 [file 41467_2020_16765_MOESM7_ESM.xlsx]

## Sheet: Supplementary Data 4
Horizontal transfer	Mean somatic mutations	Range somatic mutations	Potential somatic mutations	Estimated time since horizontal transfer using somatic variants	Estimated time since horizontal transfer using somatic and potential somatic variants
HT1	18.68	11-27	3.8	929.353	1118.41
HT2	9.43	6-17	0	469.154	469.154
HT3	0	0	0	0	0
HT4	18.67	15-24	16	928.856	1724.88
HT5	0	0	12	0	597.015
HT6	1	1	18	49.7512	945.274
HT7	0	0	0	0	0
HT8	2.57	0-5	0	127.861	127.861
HT9	0.64	0-1	0	31.8408	31.8408
HT10	0	0	4	0	199.005
HT11	0	0	2	0	99.5025
HT12	0	0	2	0	99.5025
HT13	0	0	5	0	248.756
HT14	0	0	1	0	49.7512
HT15	0	0	1	0	49.7512
HT16	1.33	1-2	0	66.1692	66.1692
HT17	2	1-3	1	99.5025	149.254
HT18	0	0	1	0	49.7512
HT19	0	0	1	0	49.7512
