# Supplementary material for: Recurrent horizontal transfer identifies mitochondrial positive selection in a transmissible cancer
Source: Nat Commun. 2020 Jun 16;11:3059. doi: 10.1038/s41467-020-16765-w (PMC7297733; doi:10.1038/s41467-020-16765-w)
Supplement: Supplementary file 8 — Supplementary Data 5 [file 41467_2020_16765_MOESM8_ESM.xlsx]

## Sheet: Supplementary Data 5A
Chromosome	Position	Base change (Ref>Alt)	Impact	Gene affected	Gene name	Gene classification	Amino acid change	Codon change	SIFT	Shared with A1d1 haplotype	Somatic occurrences (number of non-A1d1a tumours)	Notes
MT	1351	A>G	Variant within rRNA	-	-	Non-coding rRNA gene	-	-	-	No	0
MT	4940	T>C	Synonymous variant	ENSCAFG00000022717	MT-ND2	Protein-coding gene	L	Tta/Cta	-	No	0
MT	6401	C>T	Synonymous variant	ENSCAFG00000022723	MT-CO1	Protein-coding gene	G	ggC/ggT	-	Yes	0
MT	6554	T>C	Synonymous variant	ENSCAFG00000022723	MT-CO1	Protein-coding gene	G	ggT/ggC	-	No	0
MT	7593	T>C	Missense variant	ENSCAFG00000022726	MT-CO2	Protein-coding gene	M/T	aTa/aCa	tolerated_low_confidence(0.75)	Yes	0	Equivalent amino acid polymorphism is present in the human germline
MT	10611	A>T	Synonymous variant	ENSCAFG00000022735	MT-ND4	Protein-coding gene	G	ggA/ggT	-	No	0
MT	14977	T>C	Synonymous variant	ENSCAFG00000022742	MT-CYB	Protein-coding gene	P	ccT/ccC	-	Yes	0
MT	15620	T>C	Control region variant	-	-	N/A	-	-	-	No	0
MT	16660	CCC>CCCCC	Control region variant	-	-	N/A	-	-	-	No	2 (one CTVT_HT1 (560T), one CTVT_HT2 (335T))

## Sheet: Supplementary Data 5B
Chromosome	Position	Base change (Ref>Alt)	Impact	Gene affected	Gene name	Gene classification	Amino acid change	Codon change	SIFT	Shared with other haplotypes
MT	2678	T>TG	Variant within tRNA	-	-	Non-coding tRNA gene	-	-	-	Common variant
MT	2683	G>A	Variant within tRNA	-	-	Non-coding tRNA gene	-	-	-	Common variant
MT	2962	C>T	Synonymous variant	ENSCAFG00000022713	MT-ND1	Protein-coding gene	I	atC/atT	-	Common variant
MT	3196	T>C	Synonymous variant	ENSCAFG00000022713	MT-ND1	Protein-coding gene	L	ctT/ctC	-	Common variant
MT	5367	C>T	Synonymous variant	ENSCAFG00000022723	MT-CO1	Protein-coding gene	L	Ctg/Ttg	-	Common variant
MT	5444	T>C	Synonymous variant	ENSCAFG00000022723	MT-CO1	Protein-coding gene	A	gcT/gcC	-	Common variant
MT	6065	A>G	Synonymous variant	ENSCAFG00000022723	MT-CO1	Protein-coding gene	G	ggA/ggG	-	Common variant
MT	8281	T>C	Synonymous variant	ENSCAFG00000022729	MT-ATP6	Protein-coding gene	I	atT/atC	-	Common variant
MT	8368	C>T	Synonymous variant	ENSCAFG00000022729	MT-ATP6	Protein-coding gene	L	ctC/ctT	-	Common variant
MT	8807	G>A	Missense variant	ENSCAFG00000022730	COX3	Protein-coding gene	C/Y	tGc/tAc	tolerated_low_confidence(1)	Common variant
MT	9911	A>ATG	Frameshift variant	ENSCAFG00000022734	ND4L	Protein-coding gene	M/MX	atg/aTGtg	-	Common variant
MT	10992	G>A	Synonymous variant	ENSCAFG00000022735	MT-ND4	Protein-coding gene	L	ttG/ttA	-	Common variant
MT	13299	T>A	Missense variant	ENSCAFG00000022739	ND5	Protein-coding gene	S/T	Tca/Aca	tolerated_low_confidence(1)	Common variant
MT	15214	G>A	Synonymous variant	ENSCAFG00000022742	MT-CYB	Protein-coding gene	E	gaG/gaA	-	Common variant
MT	15627	A>G	Control region variant	-	-	N/A	-	-	-	Common variant
MT	15639	T>A	Control region variant	-	-	N/A	-	-	-	Common variant
MT	15814	C>T	Control region variant	-	-	N/A	-	-	-	Common variant
MT	16672	C>T	Control region variant	-	-	N/A	-	-	-	Common variant
