# Supplementary material for: Recurrent horizontal transfer identifies mitochondrial positive selection in a transmissible cancer
Source: Nat Commun. 2020 Jun 16;11:3059. doi: 10.1038/s41467-020-16765-w (PMC7297733; doi:10.1038/s41467-020-16765-w)
Supplement: Supplementary file 9 — Supplementary Data 6 [file 41467_2020_16765_MOESM9_ESM.xlsx]

## Sheet: Supplementary Data 6A
Sample name	Horizontal transfer (HT) event	Horizontal transfer group	Tumour DNA purity	Sample batch
24Ta-Dog	HT1	CTVT_HT1	0.227642	2
423Ta-Dog	HT1	CTVT_HT1	0.682927	1
459Ta-Dog	HT1	CTVT_HT1	0.708738	1
556Tb-Dog	HT1	CTVT_HT1	0.601307	2
645Ta-Dog	HT1	CTVT_HT1	0.623656	1
809Ta-Dog	HT1	CTVT_HT1	0.452555	2
1208Ta-Dog	HT1	CTVT_HT1	0.53719	2
1210Ta-Dog	HT1	CTVT_HT1	0.613636	2
1247Ta-Dog	HT1	CTVT_HT1	0.541096	2
1532Ta-Dog	HT1	CTVT_HT1	0.647059	2
79Ta-Dog	HT2	CTVT_HT2	NA	3
126Ta-Dog	HT2	CTVT_HT2	0.533333	2
131Ta-Dog	HT2	CTVT_HT2	0.72093	2
355Ta-Dog	HT2	CTVT_HT2	0.66129	2
410Ta-Dog	HT2	CTVT_HT2	0.705882	1
439Tb-Dog	HT2	CTVT_HT2	0.738255	2
468Ta-Dog	HT2	CTVT_HT2	0.702899	2
608Ta-Dog	HT2	CTVT_HT2	0.633987	2
609Ta-Dog	HT2	CTVT_HT2	0.727941	2
652Ta-Dog	HT2	CTVT_HT2	0.763514	2
666Ta-Dog	HT2	CTVT_HT2	0.574468	2
683Ta-Dog	HT2	CTVT_HT2	0.666667	1
773T1a-Dog	HT2	CTVT_HT2	0.804878	1
851Ta-Dog	HT2	CTVT_HT2	0.590909	2
855Ta-Dog	HT2	CTVT_HT2	0.737226	2
365Tb-Dog	HT17	CTVT_A1d1a	0.57931	2
366Ta-Dog	HT17	CTVT_A1d1a	0.518072	1
464Ta-Dog	HT8	CTVT_A1d1a	0.804878	1
550Ta-Dog	HT9	CTVT_A1d1a	0.753086	1
335Ta-Dog	HT2	CTVT_HT1/HT2+insCC/insC/Rec	NA	3
341Ta-Dog	HT2	CTVT_HT1/HT2+insCC/insC/Rec	NA	3
559Ta-Dog	HT1	CTVT_HT1/HT2+insCC/insC/Rec	0.463087	2
560Ta-Dog	HT1	CTVT_HT1/HT2+insCC/insC/Rec	0.544776	2

## Sheet: Supplementary Data 6B
MITOCHONDRIAL GENES			BATCH-CORRECTED RELATIVE TRANSCRIPT ABUNDANCES																																	DIFFERENTIAL GENE EXPRESSION BETWEEN A1D1A AND HT1&HT2 TUMOURS
			CTVT_HT1										CTVT_HT2															CTVT_A1d1a				CTVT_HT1/HT2+insCC/insC/Rec				Log2 fold change (difference between A1d1a and HT1&HT2 tumours)	Standard error of log2 fold change	Wald test p-value (difference between A1d1a and HT1&HT2 tumours)	Benjamini-Hochberg adjusted p-value (difference between A1d1a and HT1&HT2 tumours)
Gene	Symbol	Chrom	24Ta-Dog	423Ta-Dog	459Ta-Dog	556Tb-Dog	645Ta-Dog	809Ta-Dog	1208Ta-Dog	1210Ta-Dog	1247Ta-Dog	1532Ta-Dog	79Ta-Dog	126Ta-Dog	131Ta-Dog	355Ta-Dog	410Ta-Dog	439Tb-Dog	468Ta-Dog	608Ta-Dog	609Ta-Dog	652Ta-Dog	666Ta-Dog	683Ta-Dog	773T1a-Dog	851Ta-Dog	855Ta-Dog	365Tb-Dog	366Ta-Dog	464Ta-Dog	550Ta-Dog	335Ta-Dog	341Ta-Dog	559Ta-Dog	560Ta-Dog
ENSCAFG00000022730	COX3	MT	7469.42	12327.7	18796.2	2279.14	12383.1	33896	10850.1	12043.5	15821.4	8470.59	12772.2	11807.2	8827.5	8126.34	12670.8	10046.2	23821.1	10570.6	9922.37	10371.7	12627.7	8192.23	10564.4	11389.3	7342.4	7812.16	6522.66	6304.38	8277.14	8860.74	9040.51	5998.67	10642.5	-1.08802	0.502458	0.030357	0.0697934
ENSCAFG00000022723	COX1	MT	14149.8	21979.2	34915.4	14931.3	26756.3	64723.9	25214.1	23822.9	24647.4	16309.2	21701.9	21087.5	20277.1	18060.7	21500.2	17016.2	33243	18989.6	14416.5	21655.2	21121.3	15478.6	18911.6	18446.7	12568.2	16496.5	18095.8	11275.5	16400.8	19749.1	17644.1	9802.7	20885.4	-0.783442	0.425	0.0652715	0.118675
ENSCAFG00000022726	COX2	MT	5087.06	9015.14	13607.2	1522.18	6748.73	28427.7	8572.34	7614.93	8228.42	5638.88	7749.97	6926.59	6438.96	7093.32	7743.31	5212.94	15056.4	6372.15	6330.85	7744.8	7006	4113.72	8143.91	7866.26	5395.11	5468.02	3856.57	6320.23	5043.41	6245.29	6152.04	3731.86	6613.2	-0.960421	0.543277	0.0770898	0.128483
ENSCAFG00000022728	ATP8	MT	191.693	324.265	496.606	456.774	271.278	758.146	202.747	219.093	269.455	226.664	338.721	272.374	176.795	226.914	342.315	226.613	463.074	235.35	262.433	267.126	195.905	166.59	347.097	203.974	137.816	175.909	119.739	145.295	172.211	199.77	202.968	142.052	196.585	-1.36182	0.436601	0.00181378	0.0137715
ENSCAFG00000022729	ATP6	MT	4913.79	9135.92	13747.4	1426.42	7448.93	28510.1	7727.61	7897.58	8686.87	5440.56	8861.2	8791.66	6025.2	6599.02	8241.95	6104.34	14533.7	6350.07	6036.16	7246.94	7275.39	4299.02	7995.13	7460.8	4452.46	5292.29	3581	4816.6	5189.11	5741.08	5647.95	3495.82	7282.2	-1.18101	0.54883	0.031407	0.0697934
ENSCAFG00000022732	ND3	MT	722.462	1137.19	1633.58	341.755	1021.37	6194.53	1063.81	1242.59	1117.58	907.839	1453.45	1231.28	762.075	1122.77	1327.88	862.019	2494.3	869.896	1048.5	950.518	1095.56	724.283	1505.93	1162.91	756.081	788.607	599.053	1067.29	718.348	892.784	832.831	619.379	908.293	-0.960156	0.603023	0.111332	0.171279
ENSCAFG00000022734	ND4L	MT	607.418	873.848	1660.2	1761.56	1352.94	3235.67	1088.19	1015.15	1236.33	794.446	1364.64	1177.49	779.657	883.528	1209.04	756.579	1999.13	828.864	876.25	882.202	1047.3	844.25	1273.98	1072.54	578.577	652.587	732.737	609.659	723.93	906.038	758.687	534.03	955.649	-1.2039	0.444965	0.00681796	0.0248627
ENSCAFG00000022717	ND2	MT	1714.44	4841.19	5871.37	3014.88	3416.21	9544.18	2583.09	3164.61	2871.99	2653.71	4348.1	4131.25	2501.64	3037.98	3469.35	2563.84	6957.26	2501.83	2476.23	3027.39	2722.43	2123.22	4067.75	2790.91	1995.02	1958.04	1370.3	1467.95	2119.35	2511.77	2119.54	1513.4	2456.19	-1.5855	0.446736	0.000386599	0.00773198
ENSCAFG00000022713	ND1	MT	2583.49	6020.79	5517.75	994.278	3507.31	14454	3963.77	3489.68	3598.6	3722.78	4797.12	3960.97	2613.86	3281.1	3712.69	3196.13	9277.87	3122.18	3380.25	3463.16	3574.33	2092.57	3976.97	2830.41	2571.75	2248.98	1621.89	3354.92	2545.37	2976.46	2577.75	1732.56	3563.32	-1.12973	0.544701	0.0380759	0.0761518
ENSCAFG00000022735	ND4	MT	3620.36	6980.15	11503.5	6000.06	6418.12	19794.6	5309.7	5330.05	6842.18	4309.91	7505.17	5540.47	4154	4729.13	6376.86	4349.17	11352.8	4940.25	4747.42	4378.1	5762.52	3466.82	6319.16	5546.11	3303.91	3507.67	3405.63	3033.86	3650.4	4735.06	3925.78	2941.42	4768.26	-1.41612	0.459687	0.00206573	0.0137715
ENSCAFG00000022742	CYTB	MT	1541.22	2787.35	3256.81	520.789	1998.01	7282.34	2515.85	2167.96	2188.22	2076.41	2508.54	2653.32	1847.92	1883.9	2765.85	2039.37	4556.26	1661.01	1793.23	1927.79	2198.93	1767.95	2975.27	2351.82	1614.59	1703.37	1189.62	1172.88	1527.13	2006.62	1639.68	1350.68	1902.62	-1.16588	0.486614	0.0165797	0.0473706
ENSCAFG00000022740	ND6	MT	427.491	998.728	1332.74	1068.59	650.179	2128.79	556.171	519.602	558.159	489.288	627.281	572.229	505.019	482.789	806.787	489.762	1525.17	627.988	571.865	535.666	558.716	410.363	760.048	558.448	375.575	499.761	362.662	284.902	409.871	601.286	555.993	363.692	544.218	-1.3859	0.487611	0.00447987	0.0223993
ENSCAFG00000022739	ND5	MT	2787.23	4638.36	7391.82	5285.3	4484.67	14072.8	4209.22	3834.05	4385.6	3227.79	4750.74	4151.77	3492.59	3205.5	5520.22	3311.21	8984.23	3824.67	3321.28	3697.03	4222.9	3117.5	4727.46	4189.35	2610.56	2978.72	2900.57	2231.87	2978.91	4062.25	3225.67	2262.17	3785.17	-1.17544	0.439314	0.00745881	0.0248627

## Sheet: Supplementary Data 6C
NUCLEAR-ENCODED MITOCHONDRIALLY-RELEVANT GENES			BATCH-CORRECTED RELATIVE TRANSCRIPT ABUNDANCES																																	DIFFERENTIAL GENE EXPRESSION BETWEEN A1D1A AND HT1&HT2 TUMOURS
			CTVT_HT1										CTVT_HT2															CTVT_A1d1a				CTVT_HT1/HT2+insCC/insC/Rec				Log2 fold change (difference between A1d1a and HT1&HT2 tumours)	Standard error of log2 fold change	Wald test p-value (difference between A1d1a and HT1&HT2 tumours)	Benjamini-Hochberg adjusted p-value (difference between A1d1a and HT1&HT2 tumours)
Gene	Symbol	Chrom	24Ta-Dog	423Ta-Dog	459Ta-Dog	556Tb-Dog	645Ta-Dog	809Ta-Dog	1208Ta-Dog	1210Ta-Dog	1247Ta-Dog	1532Ta-Dog	79Ta-Dog	126Ta-Dog	131Ta-Dog	355Ta-Dog	410Ta-Dog	439Tb-Dog	468Ta-Dog	608Ta-Dog	609Ta-Dog	652Ta-Dog	666Ta-Dog	683Ta-Dog	773T1a-Dog	851Ta-Dog	855Ta-Dog	365Tb-Dog	366Ta-Dog	464Ta-Dog	550Ta-Dog	335Ta-Dog	341Ta-Dog	559Ta-Dog	560Ta-Dog
ENSCAFG00000019711	POLRMT	20	281.762	286.003	532.47	966.368	345.983	477.252	374.93	305.207	378.379	315.16	436.976	358.925	303.173	324.046	318.6	435.049	421.641	395.618	391.557	339.409	328.854	385.977	372.101	406.698	343.676	333.924	302.338	402.049	538.358	320.725	385.555	446.684	325.319	0.0415377	0.324071	0.898011	0.96001
ENSCAFG00000012315	TFAM	4	52.7054	60.7733	63.1784	31.9973	62.8113	35.7191	86.2624	74.0426	76.8751	59.1163	67.216	75.0617	82.6454	68.2133	64.1519	60.0321	54.0787	60.452	66.7042	70.2484	69.3137	53.4915	68.613	72.1635	75.9426	68.3194	60.1058	70.1894	67.3818	55.9516	67.1994	52.3091	71.2896	0.106155	0.254899	0.677075	0.846344
ENSCAFG00000032694	TFB2M	7	56.6258	51.7749	68.8811	70.6334	68.2758	39.2335	74.8814	79.7775	74.146	56.6574	64.5714	80.9989	74.4392	63.1231	64.7057	61.3326	64.4558	55.5303	67.6684	64.8118	72.134	67.3208	62.6261	79.7316	73.9436	69.5027	69.6636	72.2319	69.7728	65.0819	67.9856	58.0218	62.7896	0.157876	0.183097	0.388548	0.518064
ENSCAFG00000018475	TEFM	9	36.8025	34.4333	43.8596	31.7288	33.5288	23.6596	42.784	38.8813	37.61	35.7003	44.4062	43.8633	41.7632	41.7567	36.0799	36.9511	37.3959	40.6072	33.6786	46.1881	35.7879	36.0711	44.9934	39.8289	40.4009	39.4078	33.2429	39.9708	40.2956	35.175	34.6657	36.5974	39.883	0.00379752	0.172284	0.982414	0.982414
ENSCAFG00000009753	TWNK	28	20.4945	19.7283	24.5975	29.1292	23.2464	17.9581	22.131	25.3046	26.6153	24.2671	27.3625	19.2904	26.62	24.1871	24.2289	22.1392	18.5688	20.2428	23.9291	22.9217	22.089	21.6058	20.8317	21.3263	26.2908	26.9754	20.0271	28.3281	25.9557	21.374	20.8434	23.6214	23.0573	0.252288	0.166646	0.130047	0.185781
ENSCAFG00000011721	POLG2	9	38.98	38.6548	54.5875	65.8718	48.8929	42.8598	46.0309	53.396	60.3092	43.0975	58.002	49.1307	52.9287	51.7326	51.2764	60.6508	40.0664	45.4291	48.446	51.7139	36.7633	51.6053	53.1509	45.168	57.2947	54.0137	41.0434	58.9356	45.2328	40.2252	50.0002	44.7811	48.8456	0.0213532	0.193235	0.91201	0.96001
ENSCAFG00000011760	POLG	3	206.862	219.527	198.589	357.161	262.145	393.327	204.754	188.721	190.28	260.068	215.212	188.545	202.285	225.989	236.142	265.026	235.052	260.159	253.724	214.939	201.264	268.324	181.982	180.063	244.626	203.336	216.914	250.57	242.688	212.885	262.438	225.53	211.099	-0.0441423	0.235252	0.85116	0.96001
